# Supplementary material for: (2E)-2-(Furan-2-yl­methyl­idene)-2,3-dihydro-1H-inden-1-one
Source: Acta Crystallogr Sect E Struct Rep Online. 2012 Mar 14;68(Pt 4):o1065. doi: 10.1107/S1600536812010501 (PMC3344023; doi:10.1107/S1600536812010501)
Supplement: Supplementary file 2 [file e-68-o1065-Isup2.hkl]

# 
# h,k,l, Fc-squared, Fo-squared, sigma(Fo-squared) and status flag 
# 
data_I
_shelx_title '  P21/c' 
_shelx_refln_list_code          4 
_shelx_F_calc_maximum      123.34 
_exptl_crystal_F_000       440.00 
_reflns_d_resolution_high  0.7662 
 
loop_ 
 _symmetry_equiv_pos_as_xyz 
 'x, y, z' 
 '-x, y+1/2, -z+1/2' 
 '-x, -y, -z' 
 'x, -y-1/2, z-1/2' 
 
_cell_length_a     5.9333 
_cell_length_b     7.6605 
_cell_length_c    22.3860 
_cell_angle_alpha  90.000 
_cell_angle_beta   91.582 
_cell_angle_gamma  90.000 
 
_shelx_F_squared_multiplier     1.000 
 
loop_ 
 _refln_index_h 
 _refln_index_k 
 _refln_index_l 
 _refln_F_squared_calc 
 _refln_F_squared_meas 
 _refln_F_squared_sigma 
 _refln_observed_status 
   0   0   4      598.80      474.05      4.98 o 
   0   0   6     4943.07     4829.73     19.11 o 
   0   0   8       54.71       46.89      2.67 o 
   0   0  10      122.08      138.50      4.39 o 
   0   0  12     2052.41     2020.36     17.28 o 
   0   0  14      113.28      118.41      5.10 o 
   0   0  16      956.03      957.34     14.19 o 
   0   0  18      338.01      390.29     10.50 o 
   0   0 -20      491.80      587.06     14.52 o 
   0   0  22       78.15      108.78      5.56 o 
   0   0  24       49.54       45.91      4.69 o 
   0   0  26       45.25       43.00      5.08 o 
   0   0 -28        0.11        4.29      4.25 o 
   0   1   1       82.54       70.46      1.46 o 
   0  -1   2      995.80      994.03      5.57 o 
   0  -1   3      799.04      782.14      5.38 o 
   0   1   4      745.63      761.47      7.91 o 
   0   1   5     1044.44     1048.40      5.33 o 
   0  -1   6      688.94      566.20      3.26 o 
   0   1   7      184.80      146.59      1.99 o 
   0  -1   8       15.46       14.52      0.74 o 
   0  -1   9      192.70      234.45      2.38 o 
   0   1 -10     2447.96     2486.52      7.78 o 
   0  -1 -11        2.18        3.95      0.90 o 
   0  -1  12       69.35       68.65      1.55 o 
   0  -1 -13      115.71      111.24      1.86 o 
   0  -1  14       93.25       81.67      1.72 o 
   0   1 -15        0.20        1.75      0.83 o 
   0  -1  16       19.18       18.74      1.99 o 
   0  -1  17      218.85      203.82      4.26 o 
   0  -1  18      148.04       35.13      2.42 o 
   0  -1  19       96.08       84.09      6.67 o 
   0  -1  20      644.81      646.83     16.34 o 
   0  -1  21       19.72       24.37      3.97 o 
   0   1 -22        4.26        2.96      3.42 o 
   0   1  23      129.74      129.27      4.38 o 
   0  -1  24       21.65       17.49      3.03 o 
   0  -1  25        2.53        2.50      3.38 o 
   0  -1 -26        7.60       10.35      2.86 o 
   0  -1 -27        0.45       -0.36      5.09 o 
   0  -1 -28       26.40       30.79      4.37 o 
   0   2   0     9351.98     9531.30     63.10 o 
   0   2   1     4026.96     4058.76      6.78 o 
   0  -2   2     9251.47     9637.68     14.18 o 
   0   2   3     4839.20     4760.97     10.04 o 
   0   2   4     2067.77     2215.60      8.90 o 
   0  -2   5       84.91       77.08      2.00 o 
   0   2   6      558.45      530.98      6.52 o 
   0   2   7      316.41      360.95      5.65 o 
   0  -2   8        2.10        5.59      0.74 o 
   0   2   9     1278.10     1264.85      5.21 o 
   0  -2  10      300.56      298.52      2.80 o 
   0   2 -11        0.02        0.27      0.78 o 
   0  -2  12        4.26        6.94      0.81 o 
   0   2 -13      122.66      149.86      1.85 o 
   0   2  14       20.82       36.65      1.15 o 
   0   2 -15     1609.31     1703.41      8.08 o 
   0  -2 -16      136.54      147.29      3.31 o 
   0   2 -17       65.21       71.55      2.59 o 
   0  -2 -18      452.87      524.58      5.71 o 
   0  -2 -19      299.60      330.55      4.60 o 
   0  -2  20      659.75      690.36     10.60 o 
   0   2 -21        8.27        2.69      2.16 o 
   0  -2  22       78.41       78.42      7.91 o 
   0  -2  23      120.65      124.15      6.83 o 
   0   2  24        0.17        1.56      3.74 o 
   0  -2 -25       13.85       13.09      3.60 o 
   0   2  26        3.25        8.23      3.97 o 
   0   2  27        0.26        2.55      4.50 o 
   0  -2  28       10.25        8.14      4.38 o 
   0  -3   1        0.69        4.01      0.80 o 
   0  -3   2      359.35      371.76      2.81 o 
   0  -3   3      638.42      646.97      3.38 o 
   0   3   4        2.33        3.80      0.71 o 
   0  -3   5      450.52      422.28      2.94 o 
   0  -3   6       46.02       52.19      1.14 o 
   0   3   7        8.76        6.99      1.44 o 
   0  -3   8      202.77      178.91      3.50 o 
   0  -3   9       91.17      124.33      3.11 o 
   0   3  10        3.45        2.51      2.15 o 
   0  -3  11        8.84       16.10      2.59 o 
   0  -3  12      607.12      638.26      7.98 o 
   0  -3 -13       91.23       87.07      2.83 o 
   0  -3  14        0.42        0.77      1.88 o 
   0  -3 -15       33.13       40.73      2.22 o 
   0  -3 -16        1.39        2.83      1.53 o 
   0  -3  17        1.87        1.46      1.68 o 
   0  -3 -18      502.23      512.79      8.32 o 
   0  -3  19       36.53       36.41      3.30 o 
   0  -3  20        3.50        4.34      6.94 o 
   0  -3  21       41.15       38.07      6.69 o 
   0  -3  22        0.10        1.59      7.71 o 
   0  -3  23        9.13        1.80      5.53 o 
   0  -3 -24       12.28        2.56      4.71 o 
   0  -3  25        1.36        1.74      4.19 o 
   0  -3 -26        5.71        6.67      7.72 o 
   0  -3  27       44.13       43.20      6.60 o 
   0  -4   0       53.48       30.13      1.80 o 
   0  -4  -1      150.92      162.23      2.27 o 
   0   4  -2       39.41       55.68      1.51 o 
   0  -4  -3      466.25      465.24      3.64 o 
   0  -4  -4       82.06       74.81      1.74 o 
   0   4   5      160.85      167.66      2.30 o 
   0  -4  -6      369.71      304.95      3.19 o 
   0  -4  -7       57.20       65.50      2.52 o 
   0   4   8     1271.27     1207.64      8.05 o 
   0   4   9       51.60       47.23      2.23 o 
   0  -4  10      288.48      308.49      6.39 o 
   0   4  11       55.28       59.55      3.28 o 
   0  -4  12       23.28       20.45      2.67 o 
   0  -4  13        5.38        4.17      1.52 o 
   0  -4  14       79.34       98.11      2.93 o 
   0   4  15        9.57        8.67      1.80 o 
   0  -4  16      374.59      424.66      6.29 o 
   0  -4  17      213.07      261.79      5.06 o 
   0  -4 -18      450.56      508.34      9.59 o 
   0  -4  19      659.64      578.36     18.06 o 
   0  -4  20        0.39        7.30      5.85 o 
   0  -4  21        0.66        3.40      5.53 o 
   0  -4  22        0.14        3.17      8.86 o 
   0  -4  23        2.67       10.84      6.39 o 
   0  -4  24       32.62       33.44      8.27 o 
   0  -4 -25       61.70       58.25      6.92 o 
   0  -4  26      107.04      127.15      8.53 o 
   0   5  -1      136.17      119.90      2.25 o 
   0   5   2       33.13       18.43      1.12 o 
   0  -5   3       15.77       12.35      1.36 o 
   0  -5   4      136.42      145.15      2.61 o 
   0  -5   5      216.68      221.02      3.67 o 
   0  -5   6       54.14       49.26      2.50 o 
   0   5   7       41.45       49.03      2.54 o 
   0   5   8       28.28       27.01      2.65 o 
   0  -5   9        0.01       -0.68      2.05 o 
   0  -5  10       53.50       54.14      3.17 o 
   0   5  11       35.11       38.22      3.03 o 
   0   5  12       99.59       80.83      3.74 o 
   0  -5  13       75.79       83.23      4.01 o 
   0   5  14      120.64      112.89      4.78 o 
   0  -5  15       11.06       12.96      2.86 o 
   0  -5  16        4.24        6.45      5.28 o 
   0  -5  17      124.86      116.58      9.24 o 
   0  -5  18      114.22      111.45      9.55 o 
   0  -5  19        7.12        9.44      8.72 o 
   0  -5  20       16.27       15.21      6.53 o 
   0  -5  21       11.06        6.33      5.94 o 
   0  -5  22        2.47        2.16     10.74 o 
   0  -5  23        0.03        0.29     12.15 o 
   0  -5  24        0.81        5.94     10.43 o 
   0  -5 -25       88.77      101.07      8.58 o 
   0  -6   0       37.72       44.22      2.98 o 
   0   6   1        4.87        3.82      1.60 o 
   0  -6  -2      147.59      138.22      4.01 o 
   0  -6   3       63.64       84.54      3.40 o 
   0  -6   4      231.42      229.39      4.78 o 
   0  -6   5        1.24        3.43      1.90 o 
   0  -6   6       27.66       79.77      3.78 o 
   0  -6   7       87.59       70.68      3.57 o 
   0  -6   8      357.81      283.06      6.05 o 
   0   6   9       35.42       54.82      3.23 o 
   0   6  10      281.84      268.21      5.88 o 
   0  -6  11        6.81        9.84      2.27 o 
   0  -6  12      278.60      320.89      6.46 o 
   0  -6  13       15.95       19.30      5.48 o 
   0  -6  14       38.49       29.30      6.29 o 
   0  -6  15      258.51      256.29     12.86 o 
   0  -6  16      380.12      346.42     14.94 o 
   0  -6  17      409.31      420.31     16.67 o 
   0  -6  18      128.10      126.04     11.10 o 
   0  -6  19        6.54       12.60      7.21 o 
   0  -6  20       16.53       17.11      7.89 o 
   0  -6  21       78.41       60.02      9.93 o 
   0  -6  22        1.55        8.94     11.47 o 
   0  -6  23       24.61       28.25      9.14 o 
   0  -7   1       33.75       30.61      3.71 o 
   0  -7   2      330.63      365.87      8.97 o 
   0  -7  -3        2.63        7.51      1.94 o 
   0  -7  -4        2.13        2.31      1.84 o 
   0   7   5       16.74       11.14      1.91 o 
   0  -7   6       46.66       44.38      3.26 o 
   0  -7   7       52.63      127.40      9.02 o 
   0  -7   8      112.42      113.72      3.71 o 
   0  -7   9       58.38       60.55      7.34 o 
   0  -7  10       53.68       51.94      7.52 o 
   0  -7  11       48.65       45.82      7.37 o 
   0  -7  12       36.69       42.91      7.25 o 
   0  -7  13        0.09        3.82      5.67 o 
   0  -7  14      249.69      226.12     12.96 o 
   0  -7  15       17.04       16.09      6.68 o 
   0  -7  16       13.83       17.97      6.07 o 
   0  -7  17        0.26       -2.86      9.02 o 
   0  -7  18       30.09       35.49      8.40 o 
   0  -7  19       23.00       28.03      8.67 o 
   0  -7  20       12.95       25.19      8.38 o 
   0  -8   0       39.68       85.17      8.08 o 
   0  -8   1       21.37       34.33      4.54 o 
   0  -8  -2      294.16      277.38      8.48 o 
   0  -8   3        4.23        5.81      3.33 o 
   0  -8   4       45.09       55.60      4.45 o 
   0  -8   5      111.80      117.90      5.48 o 
   0  -8   6        7.58        6.53      5.15 o 
   0  -8   7        1.53        3.83      6.01 o 
   0  -8   8       31.69       48.20      7.48 o 
   0  -8   9        1.16        0.28      5.57 o 
   0  -8  10        5.00        8.30      5.87 o 
   0  -8  11      106.21       98.72      9.78 o 
   0  -8  12       88.83      130.66     10.95 o 
   0  -8  13        0.66        4.92     10.75 o 
   0  -8  14      108.57      100.06     10.59 o 
   0  -8  15        0.36        2.45     10.82 o 
   0  -8  16       98.69       94.15     10.64 o 
   0  -8  17        0.46       18.28      7.89 o 
   0  -9   1       14.83        7.96      6.23 o 
   0  -9   2       38.08       46.78      7.59 o 
   0  -9   3        9.58       15.06      6.51 o 
   0  -9   4        9.24        4.85      5.26 o 
   0  -9   5       14.24       14.06      5.83 o 
   0  -9   6       68.12       63.57      8.51 o 
   0  -9   7       25.93       26.31      7.05 o 
   0  -9   8       44.06       47.08      8.09 o 
   0  -9   9        0.04       10.45      7.40 o 
   0  -9  10        9.96       24.56      7.97 o 
   0  -9  11       42.90       45.87      8.79 o 
   0  -9  12      102.17      116.60     11.48 o 
  -1   0  28       53.22       67.21      7.03 o 
   1   0 -26       16.47       25.88      8.75 o 
   1   0 -24       42.25       43.32      8.17 o 
   1   0 -22      421.11      555.67     17.22 o 
   1   0 -20      543.54      662.65     16.72 o 
   1   0 -18      462.30      547.91     14.27 o 
  -1   0  16      652.44      816.02     14.87 o 
  -1   0  14      898.60     1117.50     16.01 o 
   1   0 -12      788.07      814.69      5.75 o 
   1   0 -10      331.70      302.70      7.73 o 
   1   0  -8     3142.98     3182.93     22.55 o 
  -1   0   6      138.16      140.96      4.11 o 
  -1   0   4     1719.64     1543.85     12.40 o 
  -1   0   2     6007.89     5736.49     22.93 o 
   1   0   0     3123.44     3248.89     16.47 o 
   1   0   2     2667.61     2768.71     16.27 o 
  -1   0  -4     1068.05     1338.36      8.72 o 
   1   0   6       90.57      109.21      2.17 o 
   1   0   8     1815.46     2170.89      8.54 o 
   1   0  10      197.92      227.39      3.00 o 
  -1   0 -12      486.75      583.33      4.79 o 
  -1   0 -14     1156.73     1102.14     11.07 o 
   1   0  16      982.91      930.74     16.75 o 
   1   0  18      777.85      689.59     15.60 o 
   1   0  20      728.52      670.59     16.59 o 
   1   0  22      728.72      683.96     17.60 o 
   1   0  24       24.01       35.43      6.79 o 
   1   0  26       12.34       20.34      4.57 o 
   1   0  28       30.20       49.10      9.09 o 
  -1  -1  28       49.12       74.31      8.00 o 
   1  -1 -27        4.74       15.23      6.05 o 
  -1  -1  26        0.15        4.74      3.83 o 
   1   1 -25       13.11       19.54      5.34 o 
   1  -1 -24        9.17       10.21      5.10 o 
   1   1 -23        6.43        9.25      5.01 o 
   1  -1 -22       36.31       26.17      4.92 o 
   1  -1 -21       70.51       68.82      5.52 o 
   1  -1 -20       63.20       63.83      7.61 o 
   1  -1 -19       78.94       94.62      5.11 o 
  -1  -1  18      372.81      197.78      2.44 o 
   1  -1 -17      147.59      172.11      5.81 o 
   1   1 -16      122.92       56.05      3.11 o 
   1   1 -15        6.86        9.46      2.77 o 
   1   1 -14      146.95      176.88      5.49 o 
  -1   1  13      176.51      229.55      5.73 o 
   1   1 -12      454.75      540.13      7.81 o 
   1   1 -11      176.30      168.23      2.74 o 
   1   1 -10      398.47      538.55      4.62 o 
  -1  -1   9      148.29      177.66      2.55 o 
   1   1  -8       67.75       89.48      2.14 o 
  -1  -1   7      114.05      112.85      2.41 o 
  -1  -1   6        0.99       20.10      2.94 o 
  -1  -1   6       84.25      102.80      1.95 o 
  -1  -1   5       23.67      102.09      4.28 o 
   1   1  -5      435.42      511.20      4.28 o 
  -1  -1   4      586.63      610.30      8.58 o 
  -1   1   4      811.12      859.35      5.33 o 
  -1  -1   3      322.98      380.13      3.41 o 
  -1   1   2     1511.53     1550.14      8.07 o 
   1  -1  -1     1546.31     1506.17     13.61 o 
   1   1  -1     2169.32     2481.93     10.13 o 
   1   1   0      726.73      747.95      5.11 o 
   1  -1   1     1097.89     1167.44      9.94 o 
   1  -1   1     1975.36     2095.72      7.93 o 
  -1  -1  -2     1257.18     1361.16      8.58 o 
   1  -1   2     1710.09     1672.30      7.18 o 
   1   1   3      461.92      463.07      3.34 o 
   1  -1   3      496.46      460.86      5.60 o 
   1  -1   4      728.49      751.17      3.34 o 
   1   1   5      739.03      745.20      3.46 o 
  -1  -1  -6      147.29      141.61      2.08 o 
  -1  -1  -7       74.84       76.90      1.56 o 
  -1   1  -8       39.52       52.58      1.27 o 
  -1  -1  -9      218.08      212.59      2.17 o 
  -1  -1 -10      694.47      796.05      4.12 o 
   1   1  11      137.83      153.80      2.30 o 
  -1   1 -12      356.13      213.68      3.26 o 
   1  -1  13      158.33      168.51      2.43 o 
   1  -1  14       84.07       89.65      2.51 o 
   1  -1  15       11.83        9.37      0.88 o 
   1  -1  16      151.20      154.56      5.30 o 
   1  -1  17      259.06      233.21      5.22 o 
   1   1  18      589.37      521.64      9.62 o 
   1   1  19      131.13      129.40      5.63 o 
   1  -1  20       47.08       57.18      4.63 o 
   1   1  21       40.17       58.13      4.74 o 
   1   1  22       24.04       18.24      4.01 o 
   1   1  23        7.98        8.02      2.88 o 
   1  -1  24        5.23        1.89      3.57 o 
   1  -1  25        8.79       10.80      3.36 o 
   1   1  26        0.18       -2.25      5.78 o 
  -1  -1 -27        2.89        5.17      4.92 o 
   1   1  28       58.27       80.70      5.42 o 
   1  -2 -28       32.52       43.03      7.11 o 
  -1  -2  27        4.40        8.88      5.97 o 
  -1  -2  26       96.62      100.39      7.72 o 
   1  -2 -25       33.10       41.25      5.99 o 
   1   2 -24       36.83       37.47      4.46 o 
  -1  -2  23       42.31       42.75      4.50 o 
   1  -2 -22       27.20       22.66      6.82 o 
   1  -2 -21      149.63      139.32     10.37 o 
  -1  -2  20       73.89       85.35      4.67 o 
  -1  -2  19      346.35      330.00      4.91 o 
   1   2 -18      343.19       43.43      2.62 o 
   1   2 -17      121.12      135.09      4.13 o 
   1  -2 -16      171.70      198.01      4.64 o 
   1   2 -15      152.51      186.99      6.15 o 
   1  -2 -14       30.58       31.50      3.69 o 
  -1   2  13       61.22       72.61      4.02 o 
  -1   2  12      362.88      477.45      5.10 o 
  -1  -2  11      204.07      215.72      3.51 o 
  -1   2  10      282.74      295.07      4.01 o 
  -1   2   9      789.10      967.47      6.73 o 
  -1  -2   8      539.63      743.54      6.08 o 
  -1  -2   7     1401.36     1795.54     10.24 o 
  -1  -2   6       27.95       40.70      2.11 o 
  -1  -2   5      264.01      299.49      3.76 o 
  -1  -2   4       10.52       11.78      1.53 o 
   1  -2  -3      139.08      128.39      2.25 o 
   1   2  -2      985.34     1001.36      6.25 o 
  -1   2   1     8497.96     7917.95     34.08 o 
   1   2  -1    10782.03    11318.75     21.85 o 
   1  -2   0    15212.81    17494.56     33.83 o 
   1  -2   1     8847.34     9570.54     20.19 o 
  -1   2  -2      834.55      921.17      5.09 o 
   1   2   3      106.48       95.93      1.91 o 
   1   2   4        6.27        5.51      1.01 o 
   1  -2   5      231.15      258.12      3.10 o 
   1  -2   6       48.33       52.95      1.45 o 
   1  -2   7     2196.14     2123.46      7.99 o 
   1   2   8      869.04      804.12      4.44 o 
  -1  -2  -9      683.43      724.31      4.02 o 
   1   2  10      167.19      180.69      3.07 o 
   1  -2  11      174.67      160.51      3.14 o 
  -1  -2 -12      360.86      425.88      5.04 o 
  -1  -2 -13       52.81       53.29      2.44 o 
   1  -2  14       19.27       26.00      1.98 o 
   1  -2  15      226.92      239.51      3.93 o 
   1   2  16      192.53      212.70      3.22 o 
   1  -2  17      100.36       92.83      1.69 o 
   1  -2  18      590.89      614.81      7.22 o 
  -1   2 -19      265.19      259.99      5.14 o 
   1   2  20      121.89      116.30      3.77 o 
   1   2  21      204.66      178.88      5.20 o 
   1  -2  22       15.72        6.63      2.27 o 
   1   2  23       53.76       57.46      5.03 o 
   1   2  24       57.98       48.22      4.83 o 
   1  -2  25       34.69       35.95      4.98 o 
   1   2  26       75.95       86.95      6.31 o 
   1  -2  27        3.04        9.16     11.03 o 
   1  -2  28       42.95       55.11      9.98 o 
   1  -3 -27        7.57        7.28      6.08 o 
   1  -3 -26        2.52        3.27      6.56 o 
  -1  -3  25       66.35       72.64      7.09 o 
  -1  -3  24       17.67       14.77      5.32 o 
  -1  -3  23       38.25       40.89      6.05 o 
  -1  -3  22       28.79       31.05      5.80 o 
   1  -3 -21        1.64        1.54      5.55 o 
   1  -3 -20      196.63      218.10      8.58 o 
  -1  -3  19      230.73      275.58      5.70 o 
  -1  -3  18       58.53       80.16      3.61 o 
  -1  -3  17      123.14      161.49      4.84 o 
  -1  -3  16      261.41      293.29      5.72 o 
  -1  -3  15      145.18      159.13      4.79 o 
   1  -3 -14      222.78      292.32      5.83 o 
  -1  -3  13       75.30       99.40      4.86 o 
  -1  -3  12       14.14       11.23      2.41 o 
  -1  -3  11      234.69      246.10      3.85 o 
  -1   3  10      809.15      958.07      6.55 o 
  -1  -3   9       15.43       21.26      1.80 o 
  -1  -3   8      284.41      315.30      4.05 o 
  -1   3   7       14.14       17.39      1.87 o 
  -1  -3   6        2.20        6.48      1.66 o 
  -1   3   5       78.34       92.77      3.08 o 
  -1   3   4      591.01      654.68      6.11 o 
   1  -3  -3      488.53      552.34      5.05 o 
  -1   3   2     1264.77     1486.63      7.01 o 
  -1   3   1      311.45      328.41      3.41 o 
  -1  -3   0        6.10       12.80      1.19 o 
  -1   3  -1      212.31      230.32      2.64 o 
  -1   3  -2     2067.87     2091.01      6.96 o 
  -1  -3  -3      163.12      109.81      2.41 o 
  -1   3  -3      387.82      407.83      3.84 o 
  -1  -3  -4      913.55      979.32      5.07 o 
   1  -3   5      138.04      133.11      2.20 o 
  -1  -3  -6        2.76        9.43      2.40 o 
  -1  -3  -7        8.37       14.34      2.49 o 
   1  -3   8      237.00      270.52      5.95 o 
   1   3   9       26.37       22.25      1.20 o 
   1  -3   9       26.63       30.80      2.93 o 
   1  -3  10      634.33      825.80      5.82 o 
   1  -3  11      153.89      194.88      3.34 o 
   1  -3  12        8.20       13.42      1.65 o 
   1   3  13       54.04       70.82      2.47 o 
   1   3  14      392.00      429.44      5.07 o 
   1   3  15       90.87      118.67      3.18 o 
   1   3  16      259.59      292.31      4.68 o 
   1   3  17      146.07      180.65      3.95 o 
  -1  -3 -18       89.32       87.03      2.10 o 
  -1  -3 -19      178.58      200.50      3.20 o 
   1  -3  20      229.76      216.30      3.99 o 
   1  -3  21        1.10        4.01      3.36 o 
   1  -3  22       37.10       35.70      4.45 o 
   1   3  23       27.30       30.11      4.49 o 
   1  -3  24       30.93       23.73      6.81 o 
   1  -3  25       46.00       46.48      9.06 o 
   1  -3  26        2.43        4.01     10.59 o 
   1  -3  27       11.91        6.20     11.64 o 
   1  -4 -26        4.49        7.30      6.17 o 
  -1  -4  25       26.52       24.54      6.32 o 
   1  -4 -24        9.85       14.26      5.80 o 
  -1  -4  23       89.62      106.21      7.74 o 
  -1  -4  22       42.35       51.97      6.28 o 
   1  -4 -21      161.46      148.87      8.14 o 
  -1  -4  20       48.21       50.81      6.06 o 
   1  -4 -19      385.29      392.30     10.95 o 
   1  -4 -18       45.59       69.74      6.06 o 
  -1  -4  17      661.46      774.17      6.41 o 
   1  -4 -16      105.19      123.64      2.90 o 
  -1  -4  15       78.26      100.23      4.74 o 
  -1  -4  14      131.13      179.56      5.45 o 
  -1  -4  13       32.17       15.71      2.20 o 
  -1   4  12       62.12       28.01      1.85 o 
  -1  -4  11      105.61       41.69      1.99 o 
  -1   4  10      450.20       68.48      2.26 o 
  -1  -4   9       33.05       19.19      1.94 o 
  -1  -4   8      155.38       41.95      2.14 o 
  -1  -4   7      111.30       41.86      2.14 o 
  -1  -4   6      518.48       34.05      2.24 o 
   1  -4  -5      126.53       58.71      1.98 o 
  -1   4   4     1047.91      432.82      4.58 o 
  -1  -4   3      710.70      523.57      5.15 o 
   1  -4  -2      663.98      740.98      6.59 o 
   1  -4  -1     1898.94     2374.69     11.00 o 
   1  -4   0      696.77      861.68      5.75 o 
   1  -4   1     2491.12     2894.75      9.92 o 
  -1   4  -2      424.10      505.71      3.88 o 
   1  -4   3      465.83       81.17      1.66 o 
  -1  -4  -4     1801.09     1832.78     11.66 o 
   1  -4   4     1815.77     1597.00      6.96 o 
   1  -4   5       77.09       97.30      2.88 o 
   1  -4   6      913.61      933.56      6.53 o 
  -1  -4  -7      104.34      126.63      4.06 o 
  -1  -4  -8      157.91      166.54      3.96 o 
  -1  -4  -9       19.15       31.87      2.93 o 
  -1  -4 -10      731.03      828.04      9.41 o 
  -1  -4 -11      117.15      159.80      4.76 o 
   1   4  12       76.75       55.38      1.24 o 
   1  -4  12       87.29      110.76      4.25 o 
   1   4  13       13.16       15.25      1.68 o 
   1   4  13       27.18       34.66      1.81 o 
   1   4  14      147.53      175.13      2.69 o 
   1   4  15       84.36      109.58      2.48 o 
   1   4  16      180.76      185.28      3.80 o 
  -1  -4 -17      416.74      597.73      6.58 o 
   1   4  18       77.51       88.34      4.17 o 
   1  -4  19      270.91      317.14      7.34 o 
   1  -4  20       28.35       43.78      4.09 o 
   1  -4  21       91.92       86.42      8.99 o 
   1  -4  22       65.88       43.92      7.71 o 
   1  -4  23       50.89       49.53      8.15 o 
   1  -4  24       17.27       18.78      6.98 o 
   1  -4  25       41.68       30.78      7.89 o 
   1  -4  26        7.38        2.98      6.78 o 
   1  -5 -24       11.85       12.61      6.93 o 
  -1  -5  23       10.46       12.97      6.10 o 
   1  -5 -22       38.19       49.66      7.02 o 
   1  -5 -21       54.23       57.22      6.96 o 
   1  -5 -20        6.67        5.90      6.02 o 
   1  -5 -19        3.67        8.19      5.27 o 
   1  -5 -18      299.82      323.09     10.47 o 
  -1  -5  17       86.24       86.37      6.51 o 
   1  -5 -16      214.93      226.15      8.74 o 
  -1  -5  15        6.32        8.77      6.34 o 
  -1  -5  14      114.53      151.93      9.71 o 
  -1   5  13      489.06      481.10      5.47 o 
  -1  -5  12       11.12       16.42      2.48 o 
  -1  -5  11        4.52        5.30      2.57 o 
  -1  -5  10       37.38       20.91      1.92 o 
  -1  -5   9       40.46       29.76      2.51 o 
  -1  -5   8       12.44       15.97      2.51 o 
  -1  -5   7      683.78      707.06      8.36 o 
  -1  -5   6       21.12       32.08      2.85 o 
   1  -5  -5       66.05       73.99      2.64 o 
  -1   5   4       20.28       18.37      1.76 o 
   1  -5  -3      240.66       58.23      1.88 o 
  -1   5   2      153.98       40.56      1.72 o 
  -1   5   1      320.01       89.04      2.25 o 
   1  -5   0        6.09       14.46      1.59 o 
   1  -5   1      420.77      424.50      4.34 o 
  -1   5  -2      257.11      253.35      3.37 o 
   1  -5   3      178.53      212.11      3.54 o 
  -1  -5  -4       33.59       31.41      2.02 o 
  -1  -5  -5       94.20       87.17      3.00 o 
   1  -5   5      101.35       99.09      2.86 o 
   1  -5   6       33.85       44.18      2.42 o 
   1  -5   7      460.18      383.60      4.62 o 
  -1  -5  -8        8.82        7.07      3.51 o 
  -1  -5  -9       59.59       75.62      5.09 o 
   1  -5  10       54.50       68.52      5.08 o 
   1  -5  11        4.03        9.00      3.95 o 
   1  -5  12       17.96       18.53      4.14 o 
   1  -5  13      343.49      395.25      9.94 o 
   1  -5  14      194.18      167.74      7.25 o 
   1  -5  15        3.59        8.58      4.16 o 
   1  -5  16      161.90      177.55      7.70 o 
  -1  -5 -17      101.71      103.63      6.57 o 
   1  -5  18      171.15      183.22     11.82 o 
   1  -5  19        4.99        4.56      6.33 o 
   1  -5  20        7.56        8.46      6.36 o 
   1  -5  21       33.68       36.89      8.08 o 
   1  -5  22       26.81       35.39      8.03 o 
   1  -5  23       15.50       14.07      7.39 o 
   1  -5  24       11.61       14.78      7.66 o 
   1  -6 -22        1.71        4.99      6.57 o 
   1  -6 -21        0.41        5.17      6.90 o 
   1  -6 -20      129.65      171.25      9.54 o 
  -1  -6  19      344.13      356.34     11.87 o 
   1  -6 -18       66.94       64.43      6.76 o 
  -1  -6  17      118.88      134.00      8.00 o 
   1  -6 -16      125.49      132.02      7.60 o 
  -1  -6  15       24.49       19.72      7.19 o 
  -1  -6  14       35.64       49.47      7.89 o 
  -1  -6  13        1.15       -1.45      7.33 o 
  -1  -6  12       56.07       60.33      2.32 o 
  -1  -6  11       13.60       12.02      1.62 o 
  -1  -6  10        7.79        8.17      1.92 o 
  -1  -6   9       57.98       55.56      2.78 o 
  -1  -6   8      245.60      264.32      4.82 o 
  -1  -6   7      301.89      421.48      7.16 o 
  -1  -6   6       47.37       61.75      3.74 o 
  -1  -6   5      238.66      285.85      5.46 o 
  -1  -6   4       20.05       24.94      2.71 o 
  -1  -6   3      123.02      148.40      3.68 o 
   1  -6  -2       72.31       80.44      2.99 o 
  -1  -6   1      273.30      309.52      5.08 o 
  -1  -6   0        0.15        5.99      1.99 o 
   1  -6   1      155.75      199.25      3.78 o 
  -1  -6  -2       42.61       43.87      2.56 o 
  -1  -6  -3      194.84      197.91      4.03 o 
   1  -6   4       12.09       14.50      2.04 o 
   1  -6   5      262.39      286.57      4.24 o 
   1  -6   6       39.14       36.47      2.58 o 
   1  -6   7      522.52      516.87      7.34 o 
  -1  -6  -8      269.49      280.92      8.36 o 
  -1  -6  -9       36.06       39.50      4.69 o 
  -1  -6 -10       13.06       11.69      3.87 o 
   1  -6  11        7.91        8.40      4.22 o 
   1  -6  12       79.20       78.88      6.01 o 
   1  -6  13        2.02        2.88      4.37 o 
   1  -6  14       59.96       61.45      5.82 o 
  -1  -6 -15       29.18       30.93      5.14 o 
   1  -6  16      171.37      155.71     11.43 o 
   1  -6  17       68.91       83.61      9.52 o 
   1  -6  18       87.81       78.58      9.75 o 
   1  -6  19      219.11      196.48     13.52 o 
   1  -6  20       75.34      104.00     11.21 o 
   1  -6  21        0.56        4.23      7.35 o 
   1  -6  22        1.26        0.59      7.72 o 
  -1  -7  20       76.74       74.44      8.47 o 
  -1  -7  19        3.56       10.18      5.98 o 
  -1  -7  18       40.47       34.01      6.22 o 
  -1  -7  17       75.55       69.71      7.21 o 
   1  -7 -16       23.83       38.79      6.35 o 
  -1  -7  15       22.25       25.61      5.55 o 
  -1  -7  14      137.36      133.08      7.89 o 
   1  -7 -13       73.67       83.68      6.93 o 
  -1  -7  12       17.49       22.08      7.94 o 
  -1  -7  11      133.47      140.60     11.28 o 
  -1  -7  10       37.19       62.56      9.06 o 
  -1  -7   9       14.12       16.14      2.95 o 
  -1  -7   8      126.12      163.01      5.17 o 
  -1  -7   7       33.14       44.08      3.71 o 
  -1  -7   6       57.53       76.01      4.26 o 
  -1   7   5       18.85       21.21      2.29 o 
  -1   7   4       13.27       14.98      2.21 o 
  -1  -7   3       21.90       27.96      2.65 o 
   1  -7  -2       28.53       31.61      2.70 o 
  -1  -7   1       33.26       39.35      2.87 o 
   1  -7   0        1.27        1.50      2.30 o 
  -1  -7  -1       58.46       54.11      2.97 o 
   1  -7   2       18.85       24.35      2.53 o 
  -1  -7  -3       38.27       39.43      2.66 o 
   1  -7   4       22.11       25.02      2.30 o 
   1  -7   5       32.49       36.99      2.44 o 
   1  -7   6       47.60       50.17      2.99 o 
   1  -7   7       20.26       19.73      2.33 o 
  -1  -7  -8       95.55      117.97      6.47 o 
  -1  -7  -9        8.75        9.51      4.25 o 
   1  -7  10       21.85       35.07      5.06 o 
   1  -7  11       83.48       95.90      6.62 o 
   1  -7  12       16.71       19.17      5.04 o 
   1  -7  13      103.67      100.34      7.05 o 
   1  -7  14       79.15       79.80      9.54 o 
   1  -7  15       38.70       30.38      7.76 o 
   1  -7  16       28.56       31.48      7.80 o 
   1  -7  17       66.10       74.04      9.98 o 
   1  -7  18       30.94       34.88      8.56 o 
   1  -7  19        4.91       -0.28      7.08 o 
   1  -7  20       64.53       66.31     10.16 o 
  -1  -8  16      100.36      106.95      8.51 o 
  -1  -8  15      138.44      137.81      8.83 o 
   1  -8 -14       19.24       23.00      6.15 o 
  -1  -8  13      149.00      151.59      8.56 o 
  -1  -8  12       13.06       27.23      5.48 o 
  -1  -8  11      244.75      223.68      9.43 o 
   1  -8 -10        5.07       16.68      5.05 o 
   1  -8  -9      342.57      315.20     10.27 o 
   1  -8  -8        8.92       12.70      4.96 o 
   1  -8  -7      173.17      138.19      7.36 o 
   1  -8  -6       11.36       20.00      3.18 o 
  -1  -8   5       52.85       58.97      3.45 o 
  -1  -8   4       43.41       42.57      3.14 o 
  -1  -8   3        3.22        6.96      2.63 o 
   1  -8  -2       92.99       88.79      3.87 o 
   1  -8  -1       33.63       36.51      3.21 o 
  -1  -8   0       11.86       13.30      2.82 o 
  -1  -8  -1       44.39       51.72      3.30 o 
   1  -8   2       93.40       88.11      3.69 o 
   1  -8   3        5.67        7.07      2.82 o 
   1  -8   4       24.64       22.45      3.52 o 
   1  -8   5       48.60       52.41      5.17 o 
   1  -8   6       19.30       24.07      4.76 o 
   1  -8   7      104.89      110.74      6.68 o 
   1  -8   8       12.45       16.85      4.81 o 
  -1  -8  -9      373.71      357.79     10.84 o 
   1  -8  10        3.33       21.96      7.29 o 
   1  -8  11      142.77      144.75     11.84 o 
   1  -8  12       16.10       23.18      7.61 o 
   1  -8  13      112.42      121.61     11.67 o 
   1  -8  14       24.20       17.20      7.78 o 
   1  -8  15       79.90       91.19     11.22 o 
   1  -8  16      159.23      136.20     12.69 o 
   1  -8  17       34.07       48.48      9.47 o 
   1  -9 -11       84.50      110.20      8.05 o 
   1  -9 -10       88.98       86.07      7.53 o 
   1  -9  -9        0.54        4.40      5.18 o 
   1  -9  -8       16.40       17.31      5.51 o 
   1  -9  -7       26.35       21.07      5.36 o 
  -1  -9   6       14.55       17.14      5.11 o 
  -1  -9   5       26.25       28.73      5.33 o 
   1  -9  -4        6.09        7.20      4.78 o 
  -1  -9   3        3.16        5.23      3.36 o 
   1  -9  -2      108.01      103.16      6.31 o 
   1  -9  -1       43.93       35.49      4.63 o 
   1  -9   0       56.91       55.73      5.17 o 
   1  -9   1       31.17       19.59      7.33 o 
   1  -9   2       72.63       81.30      9.69 o 
   1  -9   3        3.95        9.61      7.87 o 
   1  -9   4        5.21        2.09      6.77 o 
   1  -9   5       41.67       42.43      8.51 o 
   1  -9   7       45.59       32.15      7.34 o 
   1  -9   8        9.36       15.59      7.62 o 
   1  -9   9        0.37        2.80      6.96 o 
   1  -9  10       74.50       65.27     10.05 o 
   1  -9  11       87.38       96.53     11.35 o 
   1  -9  12      116.49       99.18     11.40 o 
   2   0 -26      102.75       93.13     12.33 o 
   2   0 -24       16.24        3.94      9.25 o 
   2   0 -22        0.42       11.38      9.41 o 
   2   0 -20      572.25      487.49     16.65 o 
   2   0 -18      398.69      318.97      4.65 o 
   2   0 -16      384.50      395.74      6.38 o 
   2   0 -14      713.41      726.17      9.43 o 
  -2   0  10      889.97       68.72      3.35 o 
   2   0  -8     2002.74     2545.40     18.32 o 
  -2   0   6      760.35      668.95     11.83 o 
  -2   0   4      916.03      787.38     12.45 o 
  -2   0   2       64.55       70.12      5.05 o 
  -2   0   0      675.68      609.15     10.50 o 
  -2   0  -2     1384.67     1424.48     11.42 o 
  -2   0  -4       10.92        8.85      2.01 o 
   2   0   6     2652.74     2466.95     14.87 o 
  -2   0  -8     3512.63     3368.74     13.87 o 
  -2   0 -10      521.34      663.91      6.64 o 
   2   0  12       52.15       77.00      3.55 o 
   2   0  14      665.13      724.00      8.47 o 
   2   0  16      231.92      304.50      5.81 o 
   2   0  18      641.16      656.81      8.17 o 
   2   0  20      328.41      333.04      8.69 o 
   2   0  22        0.32       13.20      6.69 o 
   2   0  24       12.80       15.60      7.47 o 
   2   0  26       61.71       74.02     10.70 o 
   2   0  28       26.96       39.54      9.88 o 
   2   1 -27       10.14       17.89      7.68 o 
   2   1 -26       32.70       27.92      7.50 o 
   2   1 -25        9.60       12.59      7.14 o 
   2   1 -24       28.83       34.26      6.95 o 
   2  -1 -23       33.57       38.05      7.20 o 
   2   1 -22       35.55       38.57      6.96 o 
   2   1 -21      115.97      124.70      7.95 o 
   2  -1 -20       23.74       19.17      2.28 o 
   2  -1 -19      118.61      125.64      7.56 o 
   2   1 -18      239.61      284.70      9.94 o 
   2   1 -17       28.31       22.17      2.45 o 
   2   1 -16       68.40       64.99      3.21 o 
   2   1 -15      382.19      353.65      6.18 o 
   2   1 -14      144.24      136.05      4.25 o 
   2   1 -13       79.38       69.30      3.19 o 
   2   1 -12      333.59      323.02      5.59 o 
  -2  -1  11       53.63       47.62      4.30 o 
   2   1 -11      146.54       84.02      3.29 o 
   2   1 -10      130.83      173.31      3.82 o 
  -2  -1   9      544.32      529.52     10.59 o 
  -2   1   9      627.87      640.24      6.70 o 
  -2  -1   8        0.06        3.96      3.38 o 
  -2   1   8       61.84       62.73      3.19 o 
  -2  -1   7       46.48       50.05      4.62 o 
   2   1  -7       46.82       49.74      3.15 o 
  -2  -1   6       18.41       29.19      4.10 o 
   2   1  -6      179.17      228.93      4.82 o 
  -2  -1   5        0.84        8.97      2.30 o 
   2   1  -5      165.91      179.26      5.29 o 
  -2  -1   4        4.52        7.49      2.36 o 
   2   1  -4       32.51       39.03      3.57 o 
  -2   1   3      453.29      511.27      9.75 o 
   2   1  -3      457.20      552.99      9.11 o 
  -2   1   2      113.26      116.34      5.51 o 
   2   1  -2      125.42      141.51      5.15 o 
  -2   1   1       90.43       77.26      3.40 o 
   2   1  -1      286.01      332.97      7.13 o 
   2  -1   0      541.05      536.14      7.26 o 
   2   1   0      848.07      923.22     11.61 o 
  -2  -1  -1      344.66      380.47      4.85 o 
   2   1   1      395.98      453.84      8.55 o 
  -2  -1  -2       21.42       17.89      1.89 o 
   2   1   2       85.69      103.28      4.73 o 
  -2  -1  -3        6.89        4.74      1.61 o 
   2   1   3      264.12      334.73      5.58 o 
   2   1   4       49.31       53.03      2.04 o 
   2   1   4       51.88       57.84      3.28 o 
  -2   1  -5      290.89      277.46      3.95 o 
   2   1   5      291.36      300.85      5.64 o 
  -2  -1  -6      283.29      288.52      6.26 o 
   2  -1   6      293.74      328.09      4.25 o 
  -2  -1  -7        0.59        1.57      1.95 o 
   2   1   7       26.97       33.94      2.06 o 
  -2  -1  -8      108.87       84.93      3.89 o 
  -2   1  -8      108.90       91.80      2.73 o 
   2   1   9      456.12      503.26      4.53 o 
   2   1  10      215.72      255.55      4.15 o 
   2   1  11      194.16      192.15      3.60 o 
   2   1  12      200.13      243.81      4.06 o 
   2   1  13       90.59       89.20      2.78 o 
  -2   1 -14      121.43      146.29      2.89 o 
  -2   1 -15      218.57      263.07      3.60 o 
  -2   1 -16      112.97       65.72      1.92 o 
  -2  -1 -17       21.31       14.59      1.78 o 
  -2  -1 -18      401.76      393.69      5.01 o 
  -2  -1 -19       76.52       94.89      2.88 o 
   2  -1  20       32.43       28.16      1.93 o 
  -2  -1 -21       99.40      118.50      5.39 o 
   2   1  22       22.35       28.08      5.27 o 
   2   1  23       57.89       70.13      5.83 o 
   2   1  24       48.72       52.35      5.66 o 
   2   1  25        6.81        8.21      5.63 o 
   2   1  26       39.55       54.36      6.20 o 
   2  -1  27        7.06       15.28      7.84 o 
   2  -2 -27       26.43       55.77     13.81 o 
   2  -2 -26        6.21       43.32     12.92 o 
   2  -2 -25       18.24       34.95     11.78 o 
   2   2 -24       45.97       47.95      7.25 o 
   2   2 -23       91.24       92.45      7.75 o 
   2  -2 -22       39.23       31.84      6.62 o 
   2  -2 -21      200.23      186.33      8.73 o 
   2   2 -20       16.03       22.35      6.01 o 
   2   2 -19      177.27      181.07      8.14 o 
   2  -2 -18      421.63      412.58     16.08 o 
   2  -2 -17      267.93      267.06     13.58 o 
   2  -2 -16      124.68      142.20     11.14 o 
   2  -2 -15      676.21      734.66     19.28 o 
   2   2 -14       23.57       29.06      2.95 o 
   2  -2 -13       93.78       97.20      3.62 o 
  -2  -2  12      516.40      531.78     11.08 o 
   2   2 -12      522.64      539.26      8.03 o 
   2   2 -11      145.88      162.58      4.47 o 
  -2  -2  10       38.06       48.30      4.74 o 
   2   2 -10      249.24      251.96      6.43 o 
  -2  -2   9      565.36      524.26     11.26 o 
   2   2  -9      659.29      626.19     10.21 o 
  -2  -2   8      473.60      476.42     10.66 o 
  -2  -2   8      516.92      508.83      6.63 o 
  -2  -2   7        6.42        7.14      3.80 o 
  -2  -2   7       14.65       25.56      2.14 o 
  -2  -2   6      213.81      213.77      7.86 o 
  -2   2   6      633.80      687.19      5.79 o 
  -2  -2   5      420.87      472.26      9.20 o 
  -2   2   5      436.66      477.33      6.09 o 
   2   2  -4      543.27      635.17      5.24 o 
  -2   2   3        0.19       22.67      3.14 o 
   2   2  -3      209.51      219.17      3.89 o 
  -2   2   2       36.17       35.30      3.32 o 
   2  -2  -2       47.17       55.00      2.96 o 
  -2   2   1      971.55      943.98      9.62 o 
   2  -2  -1     1057.64     1085.24     10.20 o 
   2  -2   0        3.18        5.18      2.45 o 
   2   2   0        4.98       28.70      2.95 o 
   2  -2   1      151.71      184.48      4.24 o 
   2   2   1      703.03      738.45      8.52 o 
  -2  -2  -2       19.38       17.11      2.19 o 
   2   2   2       39.91       50.16      2.78 o 
  -2  -2  -3      368.87      358.49      6.30 o 
   2  -2   3      368.98      377.89      5.26 o 
   2  -2   4      189.25      153.69      3.39 o 
   2   2   4      436.60      470.32      5.27 o 
  -2  -2  -5       27.82       25.16      2.06 o 
   2  -2   5      266.65      290.05      3.92 o 
  -2  -2  -6      740.13      694.25      7.00 o 
   2  -2   6      861.46      950.57      6.75 o 
  -2  -2  -7       14.49       11.72      1.17 o 
   2   2   7       18.14       28.27      2.52 o 
   2   2   8       76.33       78.37      3.65 o 
  -2  -2  -8      345.08      371.40      4.86 o 
   2   2   9      486.34      483.43      4.46 o 
   2   2  10      372.15      344.73      6.78 o 
  -2   2 -10      393.74      421.14      5.32 o 
   2   2  11      252.46      265.79      3.68 o 
  -2  -2 -12      304.02      370.84      4.33 o 
  -2  -2 -13      154.18      139.83      2.58 o 
  -2   2 -14       35.38       26.20      2.20 o 
  -2   2 -15      972.70      964.75      7.64 o 
  -2  -2 -16       96.94      113.79      3.46 o 
  -2   2 -17      331.37      309.70      4.93 o 
   2  -2  18      377.52      406.32      5.44 o 
   2   2  19      303.61      298.90      4.77 o 
   2  -2  20       22.38       21.71      1.89 o 
  -2  -2 -21      210.16      226.38      6.60 o 
  -2  -2 -22       40.70       32.62      3.99 o 
   2   2  23      121.65      123.73      7.00 o 
   2   2  24       51.39       56.10      5.70 o 
   2  -2  25       29.42       37.17      7.67 o 
   2  -2  26        5.35        6.97      7.98 o 
   2  -2  27       15.24       19.09      8.78 o 
  -2  -3  27        4.19       14.02      8.51 o 
   2  -3 -26        3.37        5.52     13.18 o 
   2  -3 -25        2.06       14.09     11.80 o 
   2  -3 -24       58.06       63.20     12.41 o 
   2  -3 -23       11.76       11.33     10.36 o 
   2  -3 -22       11.51       13.36     10.00 o 
   2  -3 -21       39.65       58.30      9.98 o 
   2  -3 -20       44.53       55.35      9.89 o 
   2  -3 -19       92.44       95.76     10.78 o 
   2  -3 -18      290.86      295.12     14.18 o 
   2  -3 -17       28.90       34.67      8.42 o 
   2  -3 -16      263.76      247.09     12.59 o 
   2  -3 -15       87.33       90.96      5.56 o 
  -2  -3  14       53.56       48.55      4.51 o 
   2  -3 -14      178.29      173.92     11.04 o 
  -2  -3  13       75.26       63.47      3.29 o 
   2  -3 -13       95.78       79.04      8.59 o 
  -2  -3  12       24.13       21.91      2.55 o 
   2  -3 -12       35.40       32.12      7.44 o 
  -2  -3  11       60.01       63.55      5.44 o 
  -2  -3  11      139.40      146.10      5.34 o 
  -2  -3  10      169.89      164.30      7.39 o 
  -2  -3  10      204.09      193.06      7.03 o 
  -2  -3   9       67.01       70.38      5.58 o 
  -2  -3   9       68.38       73.72      3.59 o 
  -2  -3   8       25.58       21.73      4.43 o 
   2   3  -8      154.18      149.88      4.32 o 
  -2  -3   7      227.09      136.68      5.65 o 
  -2   3   7      232.32       44.26      2.62 o 
  -2  -3   6      533.10       71.09      2.38 o 
  -2   3   5      411.77       83.44      2.57 o 
  -2  -3   4      280.52      111.71      2.97 o 
   2  -3  -3      247.29       77.48      2.36 o 
   2   3  -2      219.53      222.86      4.28 o 
   2   3  -1      210.60      194.25      4.08 o 
  -2   3   0        0.52        4.82      1.79 o 
   2   3   1      126.33      137.00      3.36 o 
   2  -3   2       51.26       58.47      4.46 o 
  -2   3  -2      159.33      179.67      4.10 o 
  -2  -3  -3      123.50      130.32      2.92 o 
   2   3   3      224.06      267.35      4.67 o 
  -2  -3  -4        8.92       10.88      1.34 o 
  -2   3  -4      165.23      208.67      4.21 o 
   2  -3   5      610.44      650.48      5.77 o 
   2  -3   6      354.52      413.81      4.69 o 
   2   3   7      138.08      160.19      3.30 o 
  -2   3  -8      241.13      271.73      3.86 o 
  -2  -3  -9       40.43       41.47      2.56 o 
  -2   3 -10      156.69      155.24      3.42 o 
   2   3  11      139.90      112.28      2.41 o 
  -2   3 -11      173.96      179.41      3.31 o 
   2   3  12       19.85       17.73      1.80 o 
  -2   3 -12       33.54       27.53      1.52 o 
   2   3  13       36.17       31.60      2.22 o 
  -2   3 -13       78.87       71.93      1.87 o 
   2   3  14      219.80      199.90      5.15 o 
  -2  -3 -14      250.19      247.13      3.83 o 
   2   3  15        0.12        7.69      2.32 o 
  -2  -3 -15       49.63       56.26      3.95 o 
  -2  -3 -16      149.70      158.23      3.93 o 
  -2  -3 -17       16.69       19.18      2.68 o 
   2   3  18      186.66      205.56      3.27 o 
   2   3  19      149.83      127.89      3.18 o 
   2  -3  20       78.46       88.56      4.43 o 
  -2  -3 -21       36.34       36.56      5.62 o 
   2  -3  22       18.63       25.52      5.40 o 
   2  -3  23       12.54        6.45      7.71 o 
   2  -3  24       69.96       65.45      9.50 o 
   2  -3  25        3.62        1.57      7.80 o 
   2  -3  26        4.25       -1.07     10.49 o 
  -2  -4  25        8.47       14.73      8.64 o 
   2  -4 -25        4.08        1.46     11.47 o 
  -2  -4  24       62.21       60.59      9.34 o 
   2  -4 -24        5.83       10.61     11.22 o 
  -2  -4  23       19.48       19.12      8.12 o 
   2  -4 -23       76.44       51.13     11.68 o 
  -2  -4  22       10.29       17.78      7.96 o 
   2  -4 -22       10.91       13.73     10.15 o 
   2  -4 -21        4.99        6.67      9.18 o 
   2  -4 -20      140.02      164.89     13.37 o 
   2  -4 -19      154.55      143.20     12.04 o 
   2  -4 -18       29.70       46.02      9.91 o 
   2  -4 -17      137.07      128.21     10.89 o 
  -2  -4  16       24.75       26.19      4.12 o 
   2  -4 -16       71.86       75.24      9.94 o 
  -2  -4  15        0.11        9.22      3.29 o 
   2  -4 -15      372.77      302.09     13.78 o 
  -2  -4  14        0.33        2.18      3.35 o 
   2  -4 -14       13.55        8.00      7.87 o 
   2  -4 -13       31.20       35.20      4.70 o 
   2  -4 -12      160.35      156.52      5.50 o 
  -2  -4  11      485.64      485.63     11.46 o 
   2  -4 -11      519.58      486.45     14.59 o 
  -2  -4  10        5.62        1.75      4.23 o 
   2  -4 -10       11.02       12.42      6.92 o 
  -2  -4   9       58.07       70.67      6.11 o 
   2  -4  -9       64.39       68.33      7.87 o 
   2  -4  -8       11.20       15.77      6.80 o 
   2  -4  -7       37.61       34.70      6.79 o 
   2  -4  -6      517.91      467.01     12.95 o 
   2  -4  -5       62.70       73.21      6.53 o 
   2  -4  -4       52.42       71.13      4.94 o 
   2  -4  -3      491.30      488.36      8.92 o 
   2  -4  -2       97.69      118.71      5.84 o 
   2  -4  -1     2934.68     3212.40     21.81 o 
   2  -4   0     2704.76     2919.46     21.00 o 
  -2  -4  -1      340.92      389.67      6.54 o 
   2  -4   1     1896.46     2271.31     18.11 o 
  -2  -4  -2       62.65       47.89      2.55 o 
   2  -4   2       97.91      102.33      5.45 o 
  -2  -4  -3        0.32        0.83      1.15 o 
   2  -4   3      279.02      319.25      7.37 o 
   2  -4   4       69.73       86.14      3.42 o 
   2  -4   5      110.21      110.30      4.91 o 
   2  -4   6      565.62      594.61     10.23 o 
   2  -4   7       21.94       30.85      4.08 o 
   2  -4   8       15.63       14.74      4.45 o 
   2  -4   9       44.09       53.21      5.01 o 
  -2  -4 -10       12.71       13.92      4.45 o 
  -2  -4 -11      335.40      361.33      9.48 o 
  -2  -4 -12      262.86      225.43      7.90 o 
  -2  -4 -13       18.75       16.70      5.12 o 
  -2  -4 -14       23.49       29.60      4.89 o 
  -2  -4 -15      656.78      582.94     12.31 o 
   2  -4  16       97.07      109.64      6.82 o 
  -2  -4 -17      206.56      219.13      8.60 o 
  -2  -4 -18       24.78       35.20      5.62 o 
  -2  -4 -19      179.53      157.67      8.06 o 
   2  -4  20      134.80      153.60      8.23 o 
   2  -4  21        8.36        7.86      5.25 o 
  -2  -4 -22       12.46       12.61      5.59 o 
   2  -4  23      117.71       96.98     13.63 o 
   2  -4  24       10.27        4.10      9.43 o 
   2  -4  25        4.03       15.94      8.01 o 
  -2  -5  24       67.82       75.15     10.33 o 
  -2  -5  23       74.36       75.98     11.09 o 
   2  -5 -23      134.08      119.78     14.15 o 
  -2  -5  22       57.55       58.74     10.27 o 
   2  -5 -22       45.32       65.55     12.21 o 
  -2  -5  21      116.52      143.58     11.68 o 
   2  -5 -21      129.08      158.36     13.50 o 
  -2  -5  20      176.52      162.28     12.19 o 
   2  -5 -20      132.85      169.77     13.70 o 
  -2  -5  19        3.45        4.10      7.76 o 
   2  -5 -19       52.76       52.20      9.46 o 
  -2  -5  18       34.94       26.44      8.05 o 
   2  -5 -18        5.48        7.75      9.40 o 
  -2  -5  17        4.42       -4.47      6.81 o 
   2  -5 -17       31.46       27.81      7.95 o 
  -2  -5  16       41.47       37.11      7.30 o 
   2  -5 -16       17.26       18.95      8.24 o 
  -2  -5  15       31.71       30.43      6.95 o 
   2  -5 -15       29.52       20.74      8.78 o 
  -2  -5  14       31.74       39.41      4.50 o 
   2  -5 -14       55.52       61.75      9.08 o 
  -2  -5  13       40.38       35.11      4.85 o 
  -2  -5  13       65.70       70.09      7.69 o 
   2  -5 -13       47.27       45.29      8.57 o 
  -2  -5  12        0.14        6.61      4.09 o 
  -2  -5  12        0.99       19.00      5.93 o 
   2  -5 -12       25.46       21.51      7.87 o 
  -2  -5  11      217.19      232.59      8.76 o 
  -2  -5  11      218.88      220.56     10.16 o 
   2  -5 -11      218.04      235.65     12.17 o 
  -2  -5  10       30.75       34.04      3.74 o 
   2  -5 -10       32.44       36.00      7.76 o 
  -2  -5   9        2.83       23.36      4.21 o 
   2  -5  -9      254.40      227.18      8.02 o 
  -2  -5   8       23.56       29.17      4.39 o 
   2  -5  -8       34.08       44.59      4.94 o 
  -2  -5   7      264.97      231.26      8.59 o 
  -2   5   7      265.09      258.18      7.45 o 
  -2  -5   6        9.01       11.77      3.55 o 
  -2   5   6       25.36       22.87      3.82 o 
  -2  -5   5       37.83       33.93      4.09 o 
  -2   5   5       37.86       43.55      4.45 o 
  -2  -5   4        5.78       14.84      3.42 o 
   2  -5  -4      200.01      209.31      4.75 o 
  -2  -5   3        1.48        2.48      2.72 o 
   2  -5  -3       38.27       43.12      3.14 o 
  -2  -5   2        0.13        6.60      2.81 o 
   2  -5  -2      119.35      143.64      4.13 o 
  -2  -5   1        8.06        6.85      2.74 o 
   2  -5  -1        9.04       13.39      2.70 o 
  -2  -5   0        2.64        3.61      2.43 o 
  -2   5   0        4.14        9.32      2.52 o 
  -2  -5  -1        1.74        1.83      2.26 o 
   2  -5   1        6.31        9.32      2.83 o 
  -2  -5  -2      210.10      194.41      5.18 o 
   2  -5   2      210.17      224.84      4.92 o 
  -2  -5  -3       64.83       73.76      3.06 o 
   2  -5   3       65.67       86.07      3.51 o 
   2  -5   4      342.28      288.12     12.05 o 
   2  -5   4      345.56      319.70      5.73 o 
   2  -5   5       21.52       25.57      2.55 o 
   2  -5   6       33.92       32.09      2.62 o 
  -2  -5  -7        0.21       12.61      4.19 o 
   2  -5   7      150.57      185.72      4.55 o 
  -2   5  -8       18.53       14.99      1.35 o 
   2  -5   8       31.90       38.60      5.12 o 
  -2  -5  -9      444.94      455.46     10.64 o 
  -2  -5 -10       20.43       32.02      5.05 o 
  -2  -5 -11      124.75      150.10      7.82 o 
  -2  -5 -12       44.70       45.49      5.43 o 
  -2  -5 -13       35.06       37.24      5.26 o 
  -2  -5 -14       68.14       59.71      6.06 o 
  -2  -5 -15       50.78       56.11      5.80 o 
  -2  -5 -16       14.89       14.92      5.11 o 
  -2  -5 -17       55.26       54.99      6.78 o 
  -2  -5 -18        5.32       12.93      5.19 o 
  -2  -5 -19       91.06       87.23      7.97 o 
   2  -5  20       84.33       88.86      7.26 o 
  -2  -5 -21       97.21      116.63      8.18 o 
   2  -5  22       35.06       32.82      9.39 o 
   2  -5  23      156.80      139.63     15.86 o 
  -2  -6  22       32.78       33.11      9.36 o 
  -2  -6  21       10.64       22.67      8.95 o 
   2  -6 -21       21.31       14.10     11.33 o 
  -2  -6  20      122.92      109.28     11.42 o 
   2  -6 -20      129.46      112.53     12.83 o 
  -2  -6  19      175.13      168.12     12.52 o 
   2  -6 -19      148.87      167.57     13.99 o 
  -2  -6  18      138.46      135.86     10.93 o 
   2  -6 -18       60.23       60.82     10.36 o 
  -2  -6  17       21.69       28.62      8.16 o 
   2  -6 -17      126.18      118.86     12.13 o 
  -2  -6  16      100.96       79.60      8.40 o 
   2  -6 -16      100.99       95.99     11.09 o 
  -2  -6  15       26.98       23.36      7.50 o 
   2  -6 -15        0.20        2.64      8.31 o 
  -2  -6  14       80.95       72.25      8.57 o 
   2  -6 -14       29.99       35.11      9.28 o 
  -2  -6  13      101.47      102.79      9.43 o 
   2  -6 -13      174.68      167.88     12.42 o 
  -2  -6  12      173.49      161.74     10.27 o 
   2  -6 -12      168.11      161.05     11.41 o 
  -2  -6  11      202.77      198.92     10.77 o 
   2  -6 -11      202.25      211.54     12.29 o 
  -2  -6  10       91.40       91.14      4.99 o 
   2  -6 -10      101.98      101.81      9.64 o 
  -2  -6   9       27.37       41.09      5.51 o 
   2  -6  -9      224.56      189.58     10.99 o 
  -2  -6   8      318.15      279.46     10.69 o 
   2  -6  -8      363.99      342.81     13.20 o 
  -2  -6   7        0.32        3.00      3.97 o 
   2  -6  -7        3.53        9.44      6.71 o 
  -2  -6   6        9.11       11.72      4.08 o 
   2  -6  -6       22.08       25.54      6.91 o 
  -2  -6   5        0.19        5.51      3.69 o 
   2  -6  -5       48.56       44.22      5.41 o 
  -2  -6   4       34.57       34.36      4.60 o 
   2  -6  -4      181.61      158.11      6.93 o 
  -2  -6   3      391.19      299.42      9.22 o 
   2  -6  -3      498.91      484.83     10.63 o 
  -2  -6   2      258.49      212.45      7.74 o 
   2  -6  -2      262.32      238.91      8.43 o 
  -2  -6   1      373.84      339.25      9.02 o 
   2  -6  -1      755.28      817.80     10.07 o 
  -2  -6   0      431.10      396.25      9.37 o 
   2  -6   0      675.74      699.43      9.33 o 
  -2  -6  -1      672.18      649.78      8.81 o 
   2  -6   1      884.33      976.21     10.45 o 
  -2  -6  -2        6.75       15.37      2.50 o 
  -2   6  -2      153.43      170.63      5.04 o 
  -2  -6  -3      189.82      186.86      4.38 o 
   2  -6   3      411.81      406.99      6.75 o 
  -2  -6  -4      259.12      290.58      4.59 o 
   2  -6   4      278.73      292.29      5.62 o 
   2  -6   5       85.22       68.05      4.83 o 
   2  -6   5       85.34       78.61      3.74 o 
  -2  -6  -6       22.85       21.25      5.05 o 
   2  -6   6       28.02       28.55      7.19 o 
  -2  -6  -7        5.65        6.37      4.48 o 
   2  -6   7        5.83        8.92      6.31 o 
  -2  -6  -8       80.79      104.82      7.68 o 
   2  -6   8      261.33      265.32     13.23 o 
  -2  -6  -9      347.49      285.52     11.29 o 
   2  -6   9      363.03      318.11     14.43 o 
  -2  -6 -10       18.65       28.08      5.52 o 
   2  -6  10       70.52       78.16      8.84 o 
  -2  -6 -11       17.73       33.86      6.10 o 
   2  -6  11      126.79      129.69     10.37 o 
  -2  -6 -12        8.25       14.65      5.60 o 
   2  -6  12      100.99       98.89      9.73 o 
  -2  -6 -13      137.26      133.97      9.51 o 
   2  -6  13      192.18      188.55     12.77 o 
  -2  -6 -14       47.45       40.07      6.70 o 
   2  -6  14       49.19       51.99      8.85 o 
  -2  -6 -15        0.25       -3.31      5.16 o 
   2  -6  15        0.28       -1.70      9.23 o 
  -2  -6 -16        0.31       13.59      6.03 o 
   2  -6  16       57.52       54.49      9.24 o 
  -2  -6 -17      184.44      166.40     10.88 o 
   2  -6  17      196.65      167.33     16.90 o 
  -2  -6 -18       46.58       61.40      8.16 o 
   2  -6  18       65.76       69.45     10.75 o 
  -2  -6 -19        0.31        6.97      6.19 o 
   2  -6  19       84.69       84.78     10.40 o 
  -2  -6 -20       11.82       29.09      7.56 o 
   2  -6  20       81.47       85.03     11.22 o 
   2  -6  21       32.86       24.02     11.38 o 
  -2  -7  19       40.02       24.60      9.15 o 
   2  -7 -19       45.77       29.94     10.77 o 
  -2  -7  18       20.23       19.87      8.57 o 
   2  -7 -18       15.02       10.43     10.38 o 
  -2  -7  17       21.45       21.00      8.55 o 
   2  -7 -17       16.96       14.96      9.50 o 
  -2  -7  16       10.10        0.79      7.64 o 
   2  -7 -16       22.19       21.04      9.03 o 
  -2  -7  15        7.70        6.78      7.18 o 
   2  -7 -15        8.88       12.29      9.07 o 
  -2  -7  14       29.64       22.54      7.86 o 
   2  -7 -14       30.50       35.84      9.48 o 
  -2  -7  13      118.47      120.47     10.46 o 
   2  -7 -13       53.73       59.58      9.78 o 
  -2  -7  12      121.75      120.88      9.79 o 
   2  -7 -12       70.57       60.35      8.37 o 
  -2  -7  11        2.80        7.03      7.05 o 
   2  -7 -11      117.81      105.46      9.70 o 
  -2  -7  10       31.57       29.82      5.66 o 
   2  -7 -10       32.63       45.93      8.52 o 
  -2  -7   9        5.21       10.15      2.65 o 
   2  -7  -9       23.50       23.92      7.57 o 
  -2  -7   8        2.80       10.25      2.55 o 
   2  -7  -8       81.98       54.69      7.33 o 
  -2  -7   7       28.45       27.73      3.09 o 
   2  -7  -7       28.83       26.63      7.15 o 
  -2  -7   6       69.10       57.66      3.83 o 
   2  -7  -6      102.34       86.81      8.79 o 
  -2  -7   5       27.13       18.58      2.90 o 
   2  -7  -5       32.47       24.13      4.98 o 
  -2  -7   4       31.44       29.04      3.15 o 
   2  -7  -4       45.99       46.82      5.42 o 
  -2  -7   3      103.09      104.71      4.59 o 
   2  -7  -3      163.77      165.13      7.47 o 
  -2  -7   2        4.69        5.51      2.63 o 
   2  -7  -2        8.68       11.47      4.46 o 
  -2  -7   1        1.06        6.05      2.57 o 
   2  -7  -1       56.83       59.47      5.95 o 
  -2  -7   0      148.12      134.51      4.95 o 
   2  -7   0      232.17      220.58      8.23 o 
  -2  -7  -1       98.27       85.33      4.04 o 
   2  -7   1       98.87      110.60      6.83 o 
  -2  -7  -2        7.02        8.96      2.33 o 
   2  -7   2        9.68        9.42      3.35 o 
  -2  -7  -3      106.93      106.59      4.09 o 
   2  -7   3      165.43      180.51      7.43 o 
  -2  -7  -4       25.64       28.15      5.07 o 
   2  -7   4       43.48       50.35      5.24 o 
  -2  -7  -5        9.41        9.69      4.75 o 
   2  -7   5       24.80       27.25      4.52 o 
   2  -7   6       58.57       59.09      4.96 o 
   2  -7   6       97.78       90.18      6.46 o 
  -2  -7  -7        0.66       -0.28      4.69 o 
   2  -7   7       16.81       25.00      6.81 o 
  -2  -7  -8      139.53      135.75      8.92 o 
   2  -7   8      141.12      123.91     10.92 o 
  -2  -7  -9       32.24       33.50      6.36 o 
   2  -7   9       35.19       33.32      8.28 o 
  -2  -7 -10        1.86        8.85      5.44 o 
   2  -7  10       19.78       20.86     10.22 o 
  -2  -7 -11      204.53      184.66     10.91 o 
   2  -7  11      205.52      190.84     13.09 o 
  -2  -7 -12      114.34      129.91      9.94 o 
   2  -7  12      117.57      111.34     14.22 o 
  -2  -7 -13        0.26       10.64      6.01 o 
   2  -7  13       30.67       23.84     10.32 o 
  -2  -7 -14        1.77        1.50      5.59 o 
   2  -7  14       18.50       12.38     10.28 o 
  -2  -7 -15        3.84        4.93      5.62 o 
   2  -7  15        7.64        0.51     11.92 o 
  -2  -7 -16       25.15       22.80      6.92 o 
   2  -7  16       29.64       25.10     11.92 o 
  -2  -7 -17       17.22       14.71      6.43 o 
   2  -7  17       21.30       12.05      8.04 o 
  -2  -7 -18        8.03       13.01      7.04 o 
   2  -7  18       13.96        8.85      8.25 o 
  -2  -7 -19       18.17       18.80      7.35 o 
   2  -7  19       38.29       34.12      9.99 o 
  -2  -8  16        1.42        5.88      8.90 o 
  -2  -8  15        1.72        8.00      8.81 o 
   2  -8 -15        1.30        2.52      9.57 o 
  -2  -8  14        1.95        0.68      8.80 o 
   2  -8 -14        2.08       10.28     10.50 o 
  -2  -8  13        0.43       -5.49      8.10 o 
   2  -8 -13        0.79        2.81      8.49 o 
  -2  -8  12       31.60       31.81      8.97 o 
   2  -8 -12       25.60       28.83      8.50 o 
  -2  -8  11       89.46       66.30     10.05 o 
   2  -8 -11       86.15       57.71      9.10 o 
  -2  -8  10       65.73       59.31      7.59 o 
   2  -8 -10       75.31       54.53      8.91 o 
  -2  -8   9      228.25      176.86     10.48 o 
   2  -8  -9      229.45      195.86     12.35 o 
  -2  -8   8       33.31       49.23      6.75 o 
   2  -8  -8       44.95       63.74      9.21 o 
  -2  -8   7       11.53       43.39      3.76 o 
   2  -8  -7      483.07      295.96     14.82 o 
  -2  -8   6        4.03        5.86      2.81 o 
   2  -8  -6        6.29       10.33      7.37 o 
  -2  -8   5       28.69       20.36      3.32 o 
   2  -8  -5       29.17       27.39      7.22 o 
  -2  -8   4        0.57        5.91      2.87 o 
   2  -8  -4       63.98       54.30      4.96 o 
  -2  -8   3        0.39        7.16      2.96 o 
   2  -8  -3       33.51       29.12      5.42 o 
  -2  -8   2      143.88      118.44      5.19 o 
   2  -8  -2      143.93      135.93      7.89 o 
  -2  -8   1        0.01        1.44      2.69 o 
   2  -8  -1       22.32       23.85      5.05 o 
  -2  -8   0       43.40       33.88      5.43 o 
   2  -8   0       68.03       56.12      6.15 o 
  -2  -8  -1       39.33       28.72      5.32 o 
   2  -8   1       39.33       48.90      5.81 o 
  -2  -8  -2        0.08       13.46      4.77 o 
   2  -8   2       81.73       69.60      5.67 o 
  -2  -8  -3       58.36       63.11      6.90 o 
   2  -8   3       58.58       66.03      6.20 o 
  -2  -8  -4      111.74       90.33      7.75 o 
   2  -8   4      112.07      117.10     11.82 o 
  -2  -8  -5        0.84        0.19      4.88 o 
   2  -8   5       17.12       12.52      6.73 o 
  -2  -8  -6       10.53       55.79      8.49 o 
   2  -8   6        6.27       20.66      8.03 o 
  -2  -8  -7      849.85      836.72     21.28 o 
   2  -8   7      837.49      771.76     24.35 o 
   2  -8   8       20.51       29.67      7.25 o 
  -2  -8  -8      150.03      140.04     10.69 o 
  -2  -8  -9        2.11       23.41      6.60 o 
   2  -8   9      131.64      114.44     14.35 o 
  -2  -8 -10       16.89       20.55      6.48 o 
   2  -8  10       54.18       55.73      9.52 o 
  -2  -8 -11       11.04       12.09      6.15 o 
   2  -8  11       56.37       42.30      8.99 o 
  -2  -8 -12        0.47        7.58      6.07 o 
   2  -8  12       14.84       19.47      8.17 o 
  -2  -8 -13        1.10        0.14      6.27 o 
   2  -8  13        1.20       -9.67      9.67 o 
  -2  -8 -14        1.34        0.43      6.40 o 
   2  -8  14        2.09       -1.58     14.95 o 
  -2  -8 -15        0.60        1.91      6.40 o 
   2  -8  15        1.15        7.36      8.91 o 
  -2  -9  10        0.34        7.32      6.47 o 
  -2  -9   9        8.47        9.06      6.56 o 
   2  -9  -9       11.03       11.12      7.98 o 
  -2  -9   8        8.14       14.22      7.61 o 
   2  -9  -8        5.31       12.60      8.79 o 
  -2  -9   7        5.57        9.44      5.80 o 
   2  -9  -7        9.33        4.75      8.88 o 
   2  -9  -6        0.58        5.37      8.92 o 
   2  -9  -5        9.11       13.30      7.51 o 
   2  -9  -4       90.63       94.42      7.31 o 
  -2  -9   3      151.42      155.59      8.91 o 
   2  -9  -3      151.54      171.11      8.54 o 
  -2  -9   2        5.29       12.11      5.24 o 
   2  -9  -2       12.30       15.81      5.92 o 
  -2  -9   1       76.54       68.55      7.01 o 
   2  -9  -1       92.56       92.12     11.69 o 
  -2  -9   0       32.73       43.44      6.06 o 
   2  -9   0       51.30       63.28     10.50 o 
  -2  -9  -1       28.24       37.04      6.24 o 
   2  -9   1       71.68       84.58     11.16 o 
  -2  -9  -2       12.35       13.47      5.49 o 
   2  -9   2       15.36       26.17      9.11 o 
  -2  -9  -3        0.21       10.95      5.19 o 
   2  -9   3       86.13       93.41     14.69 o 
  -2  -9  -4       34.07       42.28      6.80 o 
   2  -9   4       74.52       70.24     10.79 o 
  -2  -9  -5        0.85       -3.81      5.23 o 
   2  -9   5        5.74       10.90      9.12 o 
  -2  -9  -6        3.71        1.06      7.39 o 
   2  -9   6        0.70        3.37      9.29 o 
  -2  -9  -7        9.12        7.42      7.85 o 
   2  -9   7        9.80        5.93     10.24 o 
  -2  -9  -8        6.46        2.47      7.91 o 
   2  -9   8        4.14        4.37     11.22 o 
  -2  -9  -9        4.71        9.38      8.07 o 
   2  -9   9        9.32       10.80      8.74 o 
   2  -9  10       31.98       36.93      8.70 o 
  -3   0 -26      110.08       53.50     13.51 o 
   3   0 -26        8.82        3.78     11.72 o 
  -3   0 -24       66.45       42.37     12.07 o 
   3   0 -24       15.12       24.48      9.69 o 
  -3   0 -22      405.92      202.68     15.35 o 
   3   0 -22       19.94       17.04      9.26 o 
  -3   0 -20       24.68       11.77     10.07 o 
   3   0 -20      140.22      115.03      4.99 o 
   3   0 -20      140.22      127.77     12.31 o 
  -3   0 -18       45.63       23.81      3.62 o 
   3   0 -18      199.77      181.87      5.96 o 
  -3   0 -16     1801.71      821.79     10.55 o 
   3   0 -16      201.61      237.40      6.81 o 
  -3   0 -14      115.47       77.22      4.93 o 
   3   0 -14      460.40      456.07      8.56 o 
  -3   0 -12      273.81      154.36     12.01 o 
   3   0 -12        2.03       13.54      9.25 o 
  -3   0 -10     1459.47      905.58     20.73 o 
  -3   0  10        2.26       14.33      6.00 o 
   3   0   8       11.56       14.21      6.90 o 
  -3   0   8        9.88       16.92      6.75 o 
   3   0   6     1074.97      652.17     15.92 o 
  -3   0   6      547.00      605.89     14.03 o 
   3   0   4      589.16      327.61     11.85 o 
  -3   0   4      958.01     1236.99     18.83 o 
   3   0   2       42.19       18.69      6.44 o 
  -3   0   2        9.64       18.79      3.94 o 
  -3   0   2        9.64       22.75      6.51 o 
   3   0   0      615.60      409.63     11.30 o 
  -3   0   0      542.42      630.34     13.77 o 
  -3   0  -2       37.18       29.71      4.84 o 
   3   0   2       37.18       34.16      5.39 o 
  -3   0   4     1087.26      815.62     16.05 o 
   3   0   4      519.12      477.51      8.42 o 
  -3   0   6      620.81      390.94     10.87 o 
  -3   0  -6      947.17      987.16     15.98 o 
   3   0   6      947.17     1067.74     18.76 o 
  -3   0   8       11.21        6.82      2.70 o 
   3   0   8       10.19       10.77      2.75 o 
  -3   0  10        2.57        5.92      2.85 o 
   3   0  10     1285.96     1200.16     19.41 o 
   3   0  10     1285.96     1219.39     12.22 o 
   3   0 -12        2.30       12.05      2.94 o 
   3   0  12      241.26      227.48      5.08 o 
  -3   0  14      522.52      342.65      6.32 o 
   3   0  14      101.74      117.89      5.31 o 
  -3   0  16      228.81      160.02      5.83 o 
  -3   0 -16     1587.52     1431.36     11.75 o 
   3   0 -18      226.73      119.10      4.23 o 
  -3   0 -18       40.21       44.19      3.44 o 
  -3   0  20      159.14       94.26      6.08 o 
   3   0  20       21.74       24.88      3.40 o 
  -3   0 -20       21.74       23.31      4.48 o 
   3   0 -22       22.63       21.93      4.81 o 
  -3   0 -22      357.66      402.30     10.25 o 
   3   0 -24       17.16       25.16      4.83 o 
   3   0  24       58.55       73.28     10.00 o 
  -3   0  26       10.02        5.96      9.21 o 
   3   0  26       97.00      107.36     12.36 o 
   3   1 -27       13.98       11.10      8.53 o 
   3   1 -26        0.73        0.67      8.05 o 
   3   1 -25        3.06       -1.23      7.86 o 
   3  -1 -24       21.21       16.63      7.57 o 
   3   1 -23        1.13        7.07      7.28 o 
   3   1 -22        3.94        0.66      7.40 o 
   3   1 -21       34.92       37.95      7.57 o 
   3  -1 -20        0.11        4.46      2.94 o 
   3   1 -20        6.31        6.40      2.98 o 
   3  -1 -19      216.27      191.83      5.24 o 
   3   1 -18       85.15       84.70      4.16 o 
   3   1 -17       96.89      113.41      4.54 o 
   3  -1 -16      542.35      500.25      7.85 o 
   3   1 -15      112.58       93.80      4.55 o 
   3  -1 -14      195.57      178.28      6.23 o 
   3   1 -13      248.38      225.48      6.70 o 
   3   1 -12        0.48        2.13      3.61 o 
   3  -1 -11        2.61        5.43      3.21 o 
   3   1 -10      131.46      131.52      5.25 o 
  -3   1   9       13.10       18.66      3.15 o 
  -3   1   8      228.27      261.12      5.51 o 
  -3   1   7      597.02      598.18      7.58 o 
  -3   1   6       60.35       56.38      3.55 o 
  -3   1   5      219.39      244.22      5.32 o 
  -3   1   4     1088.40     1254.79     10.60 o 
  -3   1   3       56.88       59.11      5.70 o 
   3   1  -3      167.75      178.25      6.98 o 
   3   1  -2       24.32       38.17      3.84 o 
  -3  -1   1      201.50      217.89      7.89 o 
   3   1  -1      347.66      353.57      6.95 o 
  -3   1   0      257.57      256.27      5.47 o 
  -3  -1   0      371.91      390.95      7.21 o 
  -3  -1  -1       39.75       38.67      3.28 o 
   3   1   1       40.75       48.66      3.31 o 
   3   1   2      227.66      239.88      4.09 o 
  -3   1  -3       63.32       90.20      4.29 o 
   3   1   3      660.55      817.11     10.31 o 
  -3  -1  -4      114.61      116.89      4.25 o 
   3   1   4      202.20      224.31      6.13 o 
  -3  -1  -5        3.35        2.39      2.74 o 
  -3   1  -5       36.51       33.34      2.59 o 
  -3   1  -6      106.44      103.01      4.18 o 
   3   1   6      410.95      440.31      6.49 o 
  -3  -1  -7       38.06       44.20      4.12 o 
   3   1   7      155.34      185.65      4.13 o 
  -3   1  -8       10.46       18.48      4.43 o 
   3   1   8       14.53       17.77      2.41 o 
   3  -1   9       74.65       85.52      2.91 o 
   3   1  10        3.75        3.77      2.19 o 
   3   1  11        0.69        0.46      2.23 o 
   3   1  12      106.21      110.55      6.35 o 
  -3  -1 -12      212.95      229.29      5.17 o 
   3   1  13      118.44      122.65      4.35 o 
   3   1  14      170.67      162.01      4.12 o 
   3  -1  15       33.96       28.33      4.16 o 
  -3  -1 -15      330.79      383.13      6.10 o 
  -3  -1 -16      106.55      132.47      3.58 o 
   3  -1  17       34.86       46.30      4.37 o 
  -3  -1 -17       71.95       85.93      3.79 o 
   3  -1  18       17.23       22.92      3.58 o 
  -3  -1 -18      134.41      161.82      4.72 o 
   3  -1  19       10.93        9.02      3.00 o 
   3   1  19       10.99       11.25      2.50 o 
   3  -1  20        0.02        3.34      2.58 o 
   3  -1  20       19.83       21.91      3.21 o 
  -3   1 -21        3.81        5.12      2.87 o 
  -3   1 -22        1.40        5.76      3.09 o 
  -3  -1 -23       36.11       34.70      4.51 o 
  -3  -1 -24        1.96        7.65      5.08 o 
   3  -1  25        0.51        5.86      9.84 o 
   3  -2 -26       30.12       30.93     13.46 o 
   3  -2 -25       55.85       54.14     13.85 o 
   3  -2 -24        5.62       -4.89     12.09 o 
   3  -2 -23        6.54       12.81     12.13 o 
   3  -2 -22       26.45       27.98     12.06 o 
   3  -2 -21      106.01      101.12     13.33 o 
   3  -2 -20      152.45      144.57     14.45 o 
   3   2 -19       92.20       86.03      4.73 o 
   3   2 -18      121.63      124.76      5.44 o 
   3   2 -17       39.05       37.54      4.09 o 
   3   2 -16      113.91       95.93      5.04 o 
   3   2 -15      389.77      343.62      7.51 o 
   3  -2 -14      153.89      154.44      5.66 o 
   3   2 -13      631.59      700.91     10.71 o 
   3   2 -12      138.61      139.59      4.91 o 
   3  -2 -11      115.88      111.66      4.65 o 
   3   2 -10       11.19       15.41      3.24 o 
   3   2  -9      227.36      220.16      6.03 o 
  -3  -2   8      798.47      813.80      8.74 o 
  -3   2   7       99.63      101.16      3.67 o 
  -3  -2   6       11.51       17.42      3.07 o 
   3   2  -5       81.27      107.87      4.21 o 
  -3   2   4      376.51      387.93      6.44 o 
  -3   2   3        8.83       21.93      4.21 o 
   3  -2  -3      106.84      119.81      5.02 o 
   3   2  -2      673.22      764.01      8.63 o 
   3  -2  -1      182.64      220.38      9.41 o 
   3   2  -1      230.60      308.77      6.79 o 
   3  -2   0      188.16      240.61      5.39 o 
  -3   2  -1      762.20      738.18     13.72 o 
   3   2   1      898.78      889.86      8.92 o 
   3   2   2      177.72      193.12      4.07 o 
  -3  -2  -3      240.32      235.96      4.19 o 
  -3  -2  -4       10.96       11.68      3.28 o 
   3   2   4       53.54       74.48      3.32 o 
  -3  -2  -5       13.16       12.25      2.76 o 
  -3   2  -5       15.46       19.82      2.71 o 
  -3  -2  -6      122.78      117.56      4.20 o 
   3  -2   6      139.78      142.19      4.51 o 
  -3   2  -7     1406.68     1395.46     22.18 o 
  -3  -2  -7     1406.81     1359.18     10.42 o 
   3   2   8      329.15      329.83      4.48 o 
   3   2   9       19.25       15.45      2.14 o 
   3   2  10       90.98       96.14      3.09 o 
   3   2  11      156.12      153.54      4.51 o 
   3   2  12      423.16      447.81      6.82 o 
   3   2  13      230.71      238.06      5.66 o 
  -3  -2 -14      647.38      625.43      7.48 o 
  -3  -2 -15      166.95      136.95      4.23 o 
   3   2  16       15.33       15.77      3.61 o 
  -3   2 -16       32.55        9.70      2.07 o 
  -3   2 -17       69.05       48.60      2.53 o 
   3  -2  18        0.15        1.68      2.83 o 
   3   2  18       52.42       72.80      4.48 o 
   3  -2  19      218.08      197.55      7.04 o 
   3   2  19      234.37      222.92      6.56 o 
   3  -2  20       28.86       31.64      3.88 o 
  -3  -2 -20       79.72       80.63      5.80 o 
  -3  -2 -21       43.32       35.56      7.55 o 
   3  -2  21       92.63       87.66     11.71 o 
  -3  -2 -22        3.82        7.36      6.99 o 
   3  -2  22        1.73        8.35      8.37 o 
  -3  -2 -23        7.26       12.62      7.20 o 
   3  -2  23        9.65       24.02      9.17 o 
  -3  -2 -24       67.46       86.59      9.58 o 
   3  -2  24       54.02       56.40     10.23 o 
  -3  -2 -25       53.04       67.30      9.39 o 
   3  -2  25       67.73       75.23     11.72 o 
   3  -3 -25        0.82        6.48     13.60 o 
   3  -3 -24       28.71       30.28     13.34 o 
   3  -3 -23       33.38       41.38     13.18 o 
   3  -3 -22      171.72      157.15     15.55 o 
   3  -3 -21       38.98       55.15     12.73 o 
   3  -3 -20       64.85       57.86     13.75 o 
   3  -3 -19       22.29       35.35     12.74 o 
   3  -3 -18      126.97      144.21     14.53 o 
   3  -3 -17       53.67       49.89     11.57 o 
   3  -3 -16       24.56       23.11     10.84 o 
   3  -3 -15       22.22       26.43      4.35 o 
   3  -3 -14       73.80       64.34      5.05 o 
   3   3 -13       19.05       20.99      3.65 o 
   3   3 -12       21.93       29.10      4.16 o 
   3   3 -11      164.15      166.02      5.65 o 
  -3  -3  10      115.13      120.99      5.00 o 
   3  -3  -9      319.95      338.36      6.98 o 
   3  -3  -8       79.93       83.74      8.53 o 
  -3  -3   8       85.15       92.05      5.13 o 
   3  -3  -7        6.82        9.01      6.03 o 
   3   3  -7       11.88       15.78      4.49 o 
   3  -3  -6       50.47       64.69      7.41 o 
   3   3  -6       51.29       70.81      5.92 o 
  -3   3   5        0.05        8.11      3.53 o 
  -3   3   5      145.10      127.57      4.98 o 
   3  -3  -4       54.96       58.07      4.32 o 
  -3   3   4      116.29      117.18      5.11 o 
   3  -3  -3        3.24       13.52      3.20 o 
   3  -3  -3        4.97       20.01      2.60 o 
  -3   3   2       43.04       39.96      3.56 o 
   3   3  -2       61.06       71.00      4.81 o 
  -3   3   1       17.17       21.48      2.67 o 
   3   3  -1       68.12       63.55      5.39 o 
  -3   3   0       89.78       79.56      4.08 o 
   3  -3   0       99.52      101.64      5.19 o 
   3   3   1       56.18       65.35      3.70 o 
   3   3   2        4.89       14.15      2.38 o 
  -3  -3  -3      108.08      103.93      4.89 o 
   3   3   3      139.27      169.52      5.13 o 
  -3  -3  -4      255.61      234.12      6.68 o 
   3   3   4      255.64      239.93      5.45 o 
  -3  -3  -5        1.45       -0.52      1.95 o 
   3  -3   5       30.08       39.33      3.43 o 
  -3  -3  -6        8.91       12.92      2.14 o 
   3  -3   6       12.78       24.75      3.37 o 
  -3  -3  -7        9.20        5.20      1.54 o 
   3   3   7       54.55       63.12      4.29 o 
  -3  -3  -8      175.97      147.15      3.60 o 
   3   3   8      300.87      301.41      6.00 o 
   3   3   9      144.45      163.29      4.93 o 
   3   3  10       93.36      109.65      4.23 o 
   3   3  11       26.49       35.93      3.68 o 
   3   3  12       14.06       19.57      3.40 o 
  -3  -3 -13       69.91       47.82      2.56 o 
  -3  -3 -14       14.62       12.14      2.40 o 
  -3   3 -14       31.54       30.05      4.91 o 
  -3  -3 -15       35.43       38.82      3.29 o 
   3  -3  15       43.35       47.60      4.42 o 
  -3  -3 -16       94.58      101.46      4.45 o 
  -3   3 -16       98.31       97.40      4.42 o 
  -3  -3 -17      211.35      220.34      6.27 o 
  -3   3 -17      205.47      210.06      5.76 o 
  -3  -3 -18       13.61       20.62      7.51 o 
   3  -3  18        7.30       18.54      8.92 o 
  -3  -3 -19       47.36       38.68      8.17 o 
   3  -3  19       27.77       37.78      9.51 o 
  -3  -3 -20       68.70       72.56      8.52 o 
   3  -3  20      100.48       99.91     11.81 o 
  -3  -3 -21       98.54       97.03      9.70 o 
   3  -3  21        1.61       16.94      9.32 o 
  -3  -3 -22       22.31       35.32      8.42 o 
   3  -3  22      101.90      137.08     13.05 o 
  -3  -3 -23       25.69       26.82      7.96 o 
   3  -3  23       31.20       45.17     10.92 o 
  -3  -3 -24        0.98        2.91      8.35 o 
   3  -3  24       12.58       23.71     10.69 o 
   3  -3  25        0.34       -5.19     10.74 o 
   3  -4 -24        6.34       11.05     10.06 o 
   3  -4 -23        0.22       26.15      9.95 o 
   3  -4 -22        0.03       10.27      7.90 o 
   3  -4 -21       16.34       29.37      8.89 o 
   3  -4 -20        2.84        8.31      7.82 o 
   3  -4 -19        0.32       16.14      7.32 o 
   3  -4 -18       92.75       94.81     10.06 o 
   3  -4 -17       86.49       71.72      8.82 o 
   3  -4 -16       50.49       42.91      8.02 o 
   3  -4 -15       11.62       17.51      6.94 o 
   3  -4 -14      130.00      150.72     10.13 o 
   3  -4 -13      381.01      336.52     13.65 o 
   3  -4 -12        0.00       18.21      6.75 o 
  -3  -4  12       82.20       70.74      9.11 o 
   3  -4 -11      459.95      418.83     14.92 o 
  -3  -4  11      471.51      498.14     14.91 o 
   3  -4 -10      170.40      157.05     10.56 o 
   3   4 -10      281.91      290.15      8.14 o 
   3  -4  -9      495.61      450.81     15.43 o 
  -3  -4   9      510.41      468.79      9.67 o 
   3  -4  -8       38.27       37.93      7.50 o 
   3   4  -8      154.95      132.70      7.65 o 
   3  -4  -7       12.18       16.29      6.85 o 
   3   4  -7       12.92       13.70      5.18 o 
   3  -4  -6        5.90        5.74      6.54 o 
   3   4  -6       85.23       86.16      5.81 o 
   3  -4  -5       29.95       39.56      6.96 o 
   3   4  -5       31.43       34.65      5.60 o 
   3  -4  -4       12.78       14.84      6.11 o 
   3   4  -4       39.73       36.68      5.99 o 
   3  -4  -3        0.39        9.44      5.82 o 
   3  -4  -3      149.29      144.46      5.95 o 
   3  -4  -2       32.29       28.42      6.12 o 
   3   4  -2       79.81       87.11      5.58 o 
   3  -4  -1       15.95       20.50      5.80 o 
   3   4  -1      110.59      100.46      5.61 o 
   3  -4   0      166.78      148.83      5.44 o 
   3  -4   0      175.83      164.00      6.74 o 
   3  -4   1       83.74       90.67      4.55 o 
   3  -4   1      102.06      117.04      6.26 o 
  -3   4  -2      262.40      264.39      8.30 o 
   3   4   2      262.62      300.25      8.84 o 
  -3  -4  -3       47.49       37.72      2.60 o 
   3   4   3       54.74       52.79      5.15 o 
  -3   4  -4        2.62        3.92      1.91 o 
   3   4   4       19.61       28.05      4.82 o 
  -3  -4  -5      139.81      123.70      3.15 o 
   3  -4   5      143.16      155.18      4.88 o 
   3  -4   6        8.21       14.13      3.17 o 
   3  -4   7      205.61      187.68     11.16 o 
   3   4   7      227.33      203.65      5.67 o 
   3   4   8      307.32      329.44      9.12 o 
  -3   4  -9      477.76      437.09      8.64 o 
   3  -4  10      117.07      165.47      5.18 o 
   3  -4  11      405.85      366.33      6.55 o 
  -3  -4 -12      222.69      193.47     11.71 o 
   3  -4  12        6.48       40.83      3.12 o 
  -3  -4 -13      469.76      456.52     15.11 o 
   3  -4  13      612.19      532.85      6.77 o 
  -3   4 -14        1.05        2.93      1.19 o 
  -3  -4 -14        7.65       11.64      6.57 o 
   3  -4  14       74.82      103.98     10.87 o 
  -3  -4 -15       63.03       58.42      8.39 o 
   3  -4  15       40.97       40.98      8.90 o 
  -3  -4 -16       99.84      108.99      9.79 o 
   3  -4  16       79.41       83.19     11.04 o 
  -3  -4 -17      264.22      252.50     13.06 o 
   3  -4  17      260.67      246.97     15.18 o 
  -3  -4 -18      125.03      157.86     11.14 o 
   3  -4  18      177.48      183.43     14.05 o 
  -3  -4 -19        8.15        3.76      7.80 o 
   3  -4  19        6.72       16.76      8.93 o 
  -3  -4 -20       25.54       29.96      8.51 o 
   3  -4  20       17.88       22.03      9.47 o 
  -3  -4 -21        9.92       15.79      7.69 o 
   3  -4  21       19.17       28.34     10.17 o 
  -3  -4 -22      120.53      160.01     12.32 o 
   3  -4  22      120.42      106.96     13.81 o 
  -3  -4 -23       11.61        3.61      8.12 o 
   3  -4  23        8.14       25.23     10.38 o 
   3  -5 -22        9.60       16.59      8.19 o 
   3  -5 -21        0.00        7.17      7.86 o 
   3  -5 -20        2.97       10.94      7.53 o 
   3  -5 -19       21.34       24.21      8.53 o 
   3  -5 -18       10.05       16.45      8.58 o 
   3  -5 -17        0.95        6.57      7.03 o 
   3  -5 -16        6.44        8.73      7.02 o 
   3  -5 -15        4.23        2.86      6.98 o 
   3  -5 -14       11.76        7.78      6.99 o 
   3  -5 -13        8.15        9.27      7.11 o 
   3  -5 -12        0.91       23.69      6.91 o 
   3  -5 -11        1.92        8.60      6.03 o 
   3  -5 -10      114.73      111.31      9.09 o 
   3  -5  -9        6.32       12.72      6.20 o 
   3  -5  -8       73.91       64.17      7.90 o 
   3  -5  -7       37.16       36.11      7.27 o 
   3  -5  -6        7.28       12.18      6.79 o 
   3  -5  -5       54.87       49.70      7.73 o 
   3  -5  -4       39.59       38.49      7.53 o 
   3  -5  -4       86.88       86.30      9.52 o 
   3  -5  -3       17.38       26.79      6.62 o 
   3  -5  -3       19.23       26.36      8.78 o 
   3  -5  -2       37.37       27.01      6.60 o 
   3  -5  -2       80.56       92.47     10.83 o 
   3  -5  -1      201.01      179.81      9.82 o 
   3  -5  -1      329.03      384.61     16.48 o 
   3  -5   0      225.60      195.39      9.88 o 
   3  -5   0      339.67      306.73     14.90 o 
   3  -5   1       76.11       69.81      7.41 o 
   3  -5   1       97.31       98.79     10.38 o 
   3  -5   2        3.26        4.56      1.96 o 
   3  -5   2       13.13       18.30      9.17 o 
  -3  -5  -3       83.33       74.37      2.34 o 
  -3  -5  -4        1.10        3.41      0.83 o 
   3  -5   4       23.57       33.25      9.30 o 
   3  -5   5      137.13      182.52     13.64 o 
   3  -5   6        4.46       12.48      8.22 o 
   3  -5   7       78.17       98.92     10.78 o 
   3  -5   8       59.31       48.57      8.60 o 
   3  -5   9       64.37       70.19      9.97 o 
  -3  -5 -10        1.12       15.17      6.53 o 
   3  -5  10       65.13       65.72      8.76 o 
  -3  -5 -11      351.12      365.38     14.10 o 
   3  -5  11      351.69      296.36     16.46 o 
  -3  -5 -12       64.82       67.49      8.38 o 
   3  -5  12       60.70       60.93     10.05 o 
  -3  -5 -13        8.59        8.48      6.82 o 
   3  -5  13        6.54       12.19      8.27 o 
  -3  -5 -14       12.57        5.72      6.96 o 
   3  -5  14       16.84        7.02      9.46 o 
  -3  -5 -15       45.85       49.51      8.31 o 
   3  -5  15       44.59       41.77     10.47 o 
  -3  -5 -16        1.35        5.06      6.90 o 
   3  -5  16        4.47        5.08      9.54 o 
  -3  -5 -17       20.95       15.84      7.65 o 
   3  -5  17       15.79        2.22      9.92 o 
  -3  -5 -18       62.67       67.52      9.64 o 
   3  -5  18       56.27       65.08     10.63 o 
  -3  -5 -19       99.60      106.19     11.06 o 
   3  -5  19      110.02      103.57     12.43 o 
  -3  -5 -20        8.89        9.76      7.86 o 
   3  -5  20       10.58       21.23      9.94 o 
  -3  -5 -21        7.51       18.84      8.47 o 
   3  -5  21        2.07        9.77      9.55 o 
   3  -5  22       12.03        9.57     11.14 o 
   3  -6 -20        5.21       13.45      9.36 o 
  -3  -6  20       10.77        6.66      8.45 o 
   3  -6 -19       67.46       78.34     10.90 o 
  -3  -6  19       99.56       84.69      9.71 o 
   3  -6 -18        0.10        1.67      7.99 o 
  -3  -6  18       26.68       24.12      8.88 o 
   3  -6 -17       38.11       42.23      9.08 o 
  -3  -6  17       62.36       48.70      8.02 o 
   3  -6 -16       16.98       29.22      9.11 o 
  -3  -6  16      139.75      118.05      9.18 o 
   3  -6 -15        6.25       16.98      8.17 o 
  -3  -6  15       57.06       52.31      7.13 o 
   3  -6 -14       15.12       26.22      8.45 o 
  -3  -6  14       41.82       30.25      6.67 o 
   3  -6 -13        1.72        6.86      7.04 o 
  -3  -6  13        7.63        6.90      5.49 o 
   3  -6 -12        1.89        5.37      6.79 o 
  -3  -6  12        5.25        4.63      5.32 o 
   3  -6 -11      454.71      405.78     16.05 o 
  -3  -6  11      481.27      385.79     13.26 o 
   3  -6 -10       76.44       75.31      8.77 o 
  -3  -6  10       77.55       63.09      6.37 o 
   3  -6  -9       22.68       19.74      6.77 o 
  -3  -6   9       66.36       61.80      6.49 o 
   3  -6  -8       52.15       65.84      8.05 o 
  -3  -6   8      146.89      125.54      7.99 o 
   3  -6  -7       60.29       75.62      8.12 o 
  -3  -6   7      288.51      234.84      9.64 o 
   3  -6  -6       11.30       17.05      6.84 o 
  -3  -6   6       58.67       51.67      6.01 o 
   3  -6  -5        9.66       15.28      6.93 o 
  -3  -6   5       60.53       47.16      5.64 o 
   3  -6  -4        0.29        2.52      6.05 o 
  -3  -6   4        0.92       19.51      4.08 o 
   3  -6  -3      102.67      132.18      9.61 o 
  -3  -6   3      131.48      150.64      7.33 o 
   3  -6  -2      833.61      814.35     19.01 o 
  -3  -6   2     1029.48      917.50     15.12 o 
   3  -6  -2      862.42      864.32     23.64 o 
   3  -6  -1       54.32       67.74      7.87 o 
  -3  -6   1      236.83      243.24      8.17 o 
   3  -6  -1      250.19      446.42     19.27 o 
   3  -6   0      321.62      347.75     12.23 o 
  -3  -6   0      352.45      343.21      8.91 o 
   3  -6   0      504.14      654.55     21.82 o 
  -3  -6  -1      345.17      321.12      5.23 o 
   3  -6   1      375.99      426.51     18.09 o 
   3  -6   2       50.77       44.86      2.38 o 
   3  -6   2      523.81      564.33     19.14 o 
  -3  -6  -3        1.11       16.55      1.55 o 
   3  -6   3       59.37      114.21     11.88 o 
  -3   6  -4       89.64       76.45      4.62 o 
   3  -6   4       89.80       73.70     11.47 o 
  -3   6  -5       83.47       69.11      4.31 o 
   3  -6   5       88.95       96.73     11.84 o 
   3  -6   6      408.59      438.44     19.33 o 
  -3  -6  -7      196.56      183.45     10.46 o 
   3  -6   7      201.18      261.43     15.49 o 
  -3  -6  -8       89.86       89.24      8.49 o 
   3  -6   8      106.58      118.73     11.98 o 
  -3  -6  -9       45.32       52.02      7.71 o 
   3  -6   9       14.81       23.25      7.95 o 
  -3  -6 -10      304.84      279.33     13.13 o 
   3  -6  10       90.19      121.23     11.74 o 
  -3  -6 -11        6.99       10.81      7.85 o 
   3  -6  11      263.95      292.19     15.43 o 
  -3  -6 -12       11.40        7.10      6.24 o 
   3  -6  12       11.50       13.35      8.19 o 
  -3  -6 -13       55.63       55.97      8.48 o 
   3  -6  13       48.03       33.48     10.45 o 
  -3  -6 -14       93.10       73.02      9.00 o 
   3  -6  14       98.13       82.42     11.05 o 
  -3  -6 -15      225.98      245.50     13.64 o 
   3  -6  15      219.89      210.36     14.80 o 
  -3  -6 -16       64.36       69.97      9.83 o 
   3  -6  16       52.37       64.44     11.38 o 
  -3  -6 -17       46.89       41.55      8.34 o 
   3  -6  17       68.47       72.92     11.87 o 
  -3  -6 -18       94.85      102.04     11.34 o 
   3  -6  18       56.63       54.79     12.82 o 
  -3  -6 -19       12.76        8.92      8.58 o 
   3  -6  19       48.09       57.43     12.12 o 
   3  -6  20       51.95       46.52     10.89 o 
   3  -7 -17        5.43       11.98      9.32 o 
  -3  -7  17        5.78        6.35      9.28 o 
   3  -7 -16        0.10       11.54      8.86 o 
  -3  -7  16        0.56        0.31      9.47 o 
   3  -7 -15        1.93        3.41      8.29 o 
  -3  -7  15       13.92        8.64      7.79 o 
   3  -7 -14       12.59        9.00      8.10 o 
  -3  -7  14       29.71       25.31      7.26 o 
   3  -7 -13        1.00        6.33      7.57 o 
  -3  -7  13        1.05        7.41      5.87 o 
   3  -7 -12      120.79      116.85     10.70 o 
  -3  -7  12      131.96      109.79      9.05 o 
   3  -7 -11        1.94       -3.39      6.60 o 
  -3  -7  11        8.79       17.76      6.54 o 
   3  -7 -10        3.98       11.49      7.30 o 
  -3  -7  10       55.85       39.90      7.65 o 
   3  -7  -9        0.11        6.83      6.95 o 
  -3  -7   9       57.72       51.04      7.90 o 
  -3  -7   8        4.21        2.83      5.79 o 
   3  -7  -8       59.30       62.39     12.44 o 
  -3  -7   7       17.76       24.02      6.31 o 
   3  -7  -7       12.18       12.48     10.56 o 
   3  -7  -6        9.64       16.25      6.88 o 
  -3  -7   6       14.45       17.54      5.87 o 
   3  -7  -5      129.33      125.34     10.17 o 
  -3  -7   5      129.33      131.51      8.13 o 
   3  -7  -4       69.97       68.75      8.88 o 
  -3  -7   4       76.76       86.34      7.16 o 
   3  -7  -4       69.97       96.72     10.69 o 
   3  -7  -3       92.52      101.51      9.23 o 
  -3  -7   3      138.30      126.55      7.74 o 
   3  -7  -3       99.31       94.62     11.28 o 
   3  -7  -2        0.48        0.76      6.15 o 
  -3  -7   2        0.87        5.78      5.19 o 
   3  -7  -2       46.26       53.42     10.77 o 
   3  -7  -1      112.06      106.17      9.05 o 
  -3  -7   1      188.13      178.78      8.40 o 
   3  -7  -1      112.44      139.94     13.68 o 
   3  -7   0      134.05      118.58      9.04 o 
  -3  -7   0      197.64      176.45      7.49 o 
   3  -7   0      210.12      264.16     16.67 o 
   3  -7   1        0.68        6.71      5.48 o 
   3  -7   1       64.27       76.43     11.72 o 
   3  -7   2       80.67       75.18      7.35 o 
  -3  -7  -2      133.17      108.01      8.67 o 
   3  -7   2       80.95       85.30     12.12 o 
   3  -7   3       11.97       17.16      5.75 o 
  -3  -7  -3       51.67       48.63      7.39 o 
   3  -7   3       64.47       86.72     11.49 o 
  -3  -7  -4       73.39       65.35      7.22 o 
   3  -7   4       39.71       56.74     10.93 o 
  -3  -7  -5       13.95       10.86      6.68 o 
   3  -7   5       81.87       79.38     11.16 o 
  -3  -7  -6       19.74       17.98      7.06 o 
   3  -7   6       19.72        9.26      9.71 o 
  -3  -7  -7        5.39       -3.32      8.91 o 
   3  -7   7        9.92        3.80      9.85 o 
  -3  -7  -8      101.58      104.53      9.50 o 
   3  -7   8      102.48      115.98     12.07 o 
  -3  -7  -9       93.67       97.13      9.34 o 
   3  -7   9       91.47      106.71     12.18 o 
  -3  -7 -10       13.17       20.96      7.74 o 
   3  -7  10       14.33       32.95      9.99 o 
   3  -7  11       19.68       22.17      8.07 o 
  -3  -7 -11       88.23       74.18      9.20 o 
  -3  -7 -12        0.66       -7.79      7.79 o 
   3  -7  12       68.63       77.33     10.70 o 
  -3  -7 -13       37.30       36.08      8.44 o 
   3  -7  13       30.72       20.34     10.88 o 
  -3  -7 -14       22.23       27.46      8.67 o 
   3  -7  14       28.28       25.32     10.27 o 
  -3  -7 -15        0.87        2.62      9.15 o 
   3  -7  15        1.91       -8.72     10.97 o 
  -3  -7 -16        3.70       -3.02      9.03 o 
   3  -7  16        0.67       -8.93     10.20 o 
   3  -7  17       17.42       15.99     10.73 o 
  -3  -8  13       10.47       -0.06      9.61 o 
  -3  -8  12        2.95       -0.79     10.49 o 
   3  -8 -12        9.93       10.10     12.07 o 
  -3  -8  11        8.68        9.82      7.11 o 
   3  -8 -11        2.80        1.67     12.51 o 
  -3  -8  10       24.04       29.24      6.99 o 
   3  -8 -10       10.13       12.05     12.01 o 
  -3  -8   9       23.96       24.99      6.52 o 
   3  -8  -9       33.49       50.55     13.26 o 
  -3  -8   8       76.53       69.19      8.35 o 
   3  -8  -8       58.72       68.95     11.83 o 
  -3  -8   7       14.87       19.17      6.90 o 
   3  -8  -7       32.26       33.44     11.15 o 
   3  -8  -6        3.16        6.14      7.93 o 
  -3  -8   6       46.06       50.76      4.69 o 
   3  -8  -5      205.97      193.71     12.67 o 
  -3  -8   5      300.85      255.32     10.62 o 
   3  -8  -4        4.53       14.44      7.45 o 
  -3  -8   4       47.77       39.31      5.60 o 
   3  -8  -3       49.18       34.72      8.20 o 
  -3  -8   3       56.05       60.16      7.15 o 
   3  -8  -3       92.43      103.97     12.43 o 
   3  -8  -2      470.12      405.84     15.52 o 
  -3  -8   2      502.36      437.41     13.99 o 
   3  -8  -2      476.99      460.24     20.60 o 
   3  -8  -1      368.30      337.98     14.10 o 
  -3  -8   1      426.11      377.44     13.57 o 
   3  -8  -1      400.53      400.68     20.10 o 
   3  -8   0      101.89       90.66      9.04 o 
  -3  -8   0      310.88      233.94     11.50 o 
   3  -8   0      159.70      197.84     16.27 o 
   3  -8   1       56.81       58.90      7.63 o 
  -3  -8  -1      323.59      243.83     11.74 o 
   3  -8   1      265.81      344.54     19.76 o 
  -3  -8  -2       40.01       43.77      7.54 o 
   3  -8   2      278.88      372.47     19.78 o 
  -3  -8  -3       78.77       77.47      8.40 o 
   3  -8   3      104.11      119.37     13.61 o 
  -3  -8  -4      284.08      229.72     12.29 o 
   3  -8   4      169.77      214.38     18.27 o 
  -3  -8  -5       77.40       73.45      9.77 o 
   3  -8   5      192.49      190.86     15.96 o 
  -3  -8  -6       23.74       19.49      6.47 o 
   3  -8   6       24.36       27.55     10.85 o 
  -3  -8  -7       79.50       59.62      8.79 o 
   3  -8   7       54.38       51.84     11.80 o 
  -3  -8  -8       28.39       29.09      7.19 o 
   3  -8   8       48.12       60.72     12.22 o 
  -3  -8  -9       39.83       29.19      7.79 o 
   3  -8   9       45.20       43.84     11.86 o 
  -3  -8 -10       14.49       13.27      8.37 o 
   3  -8  10       15.32       20.45      9.90 o 
  -3  -8 -11        4.22       15.59      8.14 o 
   3  -8  11        4.13       -3.14     10.24 o 
  -3  -8 -12       16.82        7.70      7.64 o 
   3  -8  12       16.52        1.16     11.00 o 
   3  -8  13        3.32        3.57      7.37 o 
   3  -9  -5       95.22       92.27     12.57 o 
   3  -9  -4        0.09       -2.28      7.79 o 
  -3  -9   3       44.71       48.52      7.25 o 
   3  -9  -3       18.81       26.19     10.81 o 
  -3  -9   2       34.80       31.29      6.03 o 
   3  -9  -2       60.77       62.08     12.03 o 
  -3  -9   1        7.80        4.17      7.67 o 
   3  -9  -1        5.48        6.67     10.89 o 
  -3  -9   0        7.25        3.89      6.56 o 
   3  -9   0        6.54       -4.47     11.69 o 
  -3  -9  -1       19.80       13.22      6.25 o 
   3  -9   1        3.16        3.72     12.25 o 
  -3  -9  -2       56.46       54.66      8.25 o 
   3  -9   2       65.57       78.39     13.19 o 
  -3  -9  -3        0.26       -0.61      6.88 o 
   3  -9   3       10.82       21.66     12.45 o 
  -3  -9  -4       38.47       22.70      8.53 o 
   3  -9   4        1.77       15.71     10.58 o 
   3  -9   5       90.44       89.35     13.63 o 
  -4   0 -24       65.42       57.14     13.36 o 
   4   0 -24       15.00        7.47     13.27 o 
  -4   0 -22        0.19        0.92     12.64 o 
   4   0 -22       42.88       50.82     13.20 o 
  -4   0 -20       10.23       15.45     10.53 o 
   4   0 -20       35.30       45.78      4.55 o 
  -4   0 -18       33.75       15.56      4.19 o 
   4   0 -18       98.88      112.00      5.87 o 
  -4   0 -16       18.27        2.07      3.71 o 
   4   0 -16        9.24       10.60      3.83 o 
  -4   0 -14      752.93      378.99     10.64 o 
   4   0 -14      166.82      198.83      8.33 o 
  -4   0 -12       91.15       59.47      5.86 o 
   4   0 -12      835.90      834.11     15.59 o 
   4   0   2        0.76        4.97      4.63 o 
  -4   0   2      273.97      411.65     13.19 o 
   4   0   0        9.68       12.28      4.48 o 
  -4   0   0        8.53       27.61      7.78 o 
   4   0  -2      310.93      246.53     10.36 o 
  -4   0  -2        0.67       -1.28      5.89 o 
  -4   0  -4      124.83      125.79      5.61 o 
   4   0  -6       24.11       20.61      3.19 o 
   4   0   6       16.59       23.56      3.12 o 
  -4   0   8       64.47       55.66      3.95 o 
   4   0   8      298.91      322.82      6.61 o 
  -4   0  10       41.40       27.10      3.32 o 
   4   0  10       58.49       62.28      3.75 o 
  -4   0  12      948.68      527.18     11.01 o 
   4   0  12       80.31       92.96      5.48 o 
  -4   0  14      189.32      110.39      5.37 o 
   4   0  14      663.42      692.92     11.82 o 
  -4   0  16       10.49        4.08      4.61 o 
   4   0  16       16.09       16.06      3.84 o 
  -4   0  18      112.22       64.89      5.45 o 
  -4   0 -18       29.74       25.26      3.16 o 
   4   0 -20       40.06       27.08      3.69 o 
  -4   0 -20        9.02       11.39      3.23 o 
   4   0 -22       48.67       35.71      5.20 o 
  -4   0 -22        0.17        3.25      3.88 o 
   4   0 -24       17.02        5.33      5.24 o 
   4  -1 -25       28.35       64.25     15.01 o 
   4  -1 -24       83.62      108.99     14.60 o 
   4  -1 -23        4.29        5.94     12.09 o 
   4  -1 -22       81.80       93.89     13.47 o 
   4  -1 -21        1.40        3.84     12.74 o 
   4   1 -20       68.67       65.04      3.77 o 
   4   1 -19       87.87       93.50      3.97 o 
   4   1 -18      122.78      116.57      5.80 o 
   4   1 -17       48.23       46.72      4.32 o 
   4   1 -16      397.00      391.03      9.18 o 
   4   1 -15      134.08      125.93      6.07 o 
   4   1 -14       52.85       62.94      5.09 o 
   4   1 -13        9.45       11.27      3.88 o 
   4   1 -12      129.36      117.20      6.00 o 
   4   1 -11       39.95       36.66      5.55 o 
   4   1 -10      168.29      178.49      6.66 o 
   4   1  -9       69.86       63.39      7.62 o 
   4   1  -8      158.55      159.84      7.91 o 
   4   1  -7      228.39      207.42      8.49 o 
   4   1  -6       46.31       57.96      5.35 o 
   4   1  -5      474.38      417.50     10.99 o 
  -4  -1   4      311.06      307.51      7.45 o 
   4   1  -3       48.70       52.42      4.10 o 
   4   1  -2       31.16       31.73      3.64 o 
   4   1  -1        2.10        2.54      3.49 o 
  -4  -1   0        2.53       -0.64      3.60 o 
  -4   1  -1       51.06       52.80      3.44 o 
   4   1   2       61.44       57.78      3.08 o 
  -4   1  -3      442.59      459.42      6.48 o 
   4   1   4      697.39      613.71     10.07 o 
  -4  -1  -5       81.60       90.82      4.84 o 
   4  -1   6      212.63      226.90      5.73 o 
   4   1   7       90.17      104.95      3.85 o 
   4   1   8      109.23      115.96      3.77 o 
   4   1   9      195.62      218.17      4.93 o 
  -4  -1 -10       63.11       67.87      3.26 o 
   4   1  11       84.29      107.86      4.09 o 
   4   1  12       14.57       12.80      2.39 o 
  -4  -1 -13       43.95       39.81      2.61 o 
   4   1  14      109.14      110.11      3.45 o 
   4   1  15      381.15      417.56      6.51 o 
   4  -1  16       70.56       56.57      7.29 o 
   4   1  16       75.21       91.87      4.26 o 
   4   1  17      180.06      178.46      4.79 o 
  -4   1 -18      150.75      148.01      3.66 o 
   4   1  19       51.18       44.90      2.63 o 
   4  -1  20        0.91        4.58      2.90 o 
  -4   1 -21       78.49       93.50      4.35 o 
  -4  -1 -22        4.43        3.61      5.57 o 
  -4  -1 -23       52.62       64.71      6.50 o 
  -4  -1 -24       28.64       32.58      5.89 o 
   4  -2 -24       82.35      127.93     16.53 o 
   4  -2 -23       19.08       16.89     13.13 o 
   4  -2 -22       20.54       32.77     12.63 o 
   4  -2 -21       16.05        0.56     13.72 o 
   4  -2 -20       17.88       23.58     11.68 o 
   4   2 -19       25.30       32.38      4.11 o 
   4   2 -18       46.46       50.18      4.58 o 
   4   2 -17      319.13      324.76      8.47 o 
   4   2 -16      120.90      105.48      5.28 o 
   4   2 -15      157.77      141.32      5.91 o 
   4   2 -14       15.42       11.87      2.97 o 
   4   2 -13      260.77      268.19      7.74 o 
   4   2 -12      271.51      253.08      7.79 o 
   4   2 -11      161.90      150.03      6.56 o 
   4   2 -10      337.96      314.57      8.61 o 
   4   2  -9      206.35      205.47      7.36 o 
   4   2  -8      297.32      289.61      7.93 o 
   4   2  -7      118.27      102.97      5.72 o 
   4   2  -6       55.83       54.45      5.99 o 
   4   2  -5      249.71      267.58      9.68 o 
   4   2  -4       94.54       92.94      6.27 o 
   4   2  -3      197.89      187.36      7.92 o 
   4   2  -2       53.23       57.18      4.09 o 
   4   2  -1       68.52       75.86      4.43 o 
   4  -2   0       42.41       51.52      3.46 o 
  -4  -2  -1       73.04       86.10      3.91 o 
   4   2   2      301.63      310.03      5.60 o 
  -4  -2  -3      120.44      115.14      4.01 o 
   4   2   4      194.08      194.32      4.45 o 
  -4  -2  -5       40.91       41.11      2.93 o 
  -4  -2  -6       79.10       77.83      3.34 o 
  -4  -2  -7      509.65      492.73      6.70 o 
  -4   2  -8      151.25      162.66      4.27 o 
  -4  -2  -9      236.42      254.73      5.83 o 
   4   2  10      168.47      173.87      5.06 o 
   4   2  11      157.87      167.62      4.68 o 
   4   2  12      194.11      235.14      4.77 o 
  -4  -2 -13       20.47       20.13      2.50 o 
   4   2  14      221.06      231.87      6.09 o 
   4   2  15      211.92      224.91      6.05 o 
   4   2  16      357.73      376.40      7.50 o 
  -4  -2 -17       44.25       61.46      3.21 o 
   4   2  18       42.79       56.20      2.74 o 
   4  -2  19       13.07       15.30      2.52 o 
   4  -2  20        9.11        5.58      3.47 o 
  -4  -2 -21       36.03       42.23      6.04 o 
  -4  -2 -22       28.53       25.80      5.70 o 
  -4  -2 -23      145.11      177.68      8.98 o 
   4  -3 -23       12.47       16.17     12.57 o 
   4  -3 -22       15.80       34.15     12.80 o 
   4  -3 -21       42.75       54.89     14.67 o 
   4  -3 -20        6.57        4.17     13.80 o 
   4   3 -19       42.58       45.60      4.78 o 
   4   3 -18       36.87       35.20      4.77 o 
   4   3 -17        0.86       -3.38      4.81 o 
   4   3 -16       49.31       48.82      4.84 o 
   4   3 -15      266.61      230.94      7.91 o 
   4   3 -14      103.06      113.16      6.13 o 
   4   3 -13      217.90      194.76      7.12 o 
   4   3 -12      154.45      148.77      6.41 o 
   4   3 -11       70.30       55.51      4.87 o 
   4   3 -10       57.43       52.87      4.78 o 
   4   3  -9      198.33      158.65      6.62 o 
   4   3  -8       18.97       16.81      3.74 o 
   4   3  -7       59.31       45.82      6.09 o 
   4   3  -6       68.47       71.05      5.05 o 
   4   3  -5       70.34       60.37      5.01 o 
   4  -3  -4      369.98      366.78      9.17 o 
   4   3  -3      124.26      105.20      6.98 o 
   4   3  -2       62.83       44.09      7.26 o 
   4   3  -1      487.79      424.97     11.53 o 
   4  -3   0      858.09      802.51     11.16 o 
   4   3   1       93.70       88.37      3.95 o 
   4   3   2      109.07      113.41      3.84 o 
  -4  -3  -3      334.76      334.73      5.74 o 
   4   3   4       64.99       63.73      3.24 o 
  -4  -3  -5       82.01       79.13      3.33 o 
   4  -3   6      104.44      100.75      3.66 o 
  -4  -3  -7       22.83       30.04      2.74 o 
   4   3   8      165.06      162.18      4.09 o 
  -4  -3  -9       60.56       63.64      2.98 o 
   4   3  10       57.89       54.51      2.85 o 
   4   3  11      124.86      127.44      3.49 o 
   4   3  12      320.05      294.60      6.68 o 
   4   3  13       92.97       94.47      6.02 o 
   4  -3  14       63.88       72.85      7.86 o 
   4   3  14      194.60      191.02      9.88 o 
   4   3  15       29.24       37.51      4.99 o 
  -4  -3 -16        1.47        3.20      4.87 o 
  -4  -3 -17       61.12       62.30      4.60 o 
  -4  -3 -18       69.15       64.55      6.26 o 
   4  -3  19        6.93        3.78      5.97 o 
   4  -3  20       75.22       67.72      6.44 o 
  -4  -3 -21       11.51       23.17      5.90 o 
  -4  -3 -22        7.39        2.95      6.67 o 
   4  -4 -22       27.04       32.38     12.76 o 
   4  -4 -21       46.70       61.77     15.03 o 
   4  -4 -20      153.40      151.61     15.82 o 
   4  -4 -19       13.16       25.42     12.35 o 
   4  -4 -18       26.04       35.59     11.86 o 
   4  -4 -17        7.78        9.39      9.66 o 
   4  -4 -16       12.12       15.27     10.54 o 
   4   4 -15       80.04       95.32      6.15 o 
   4   4 -14      146.40      139.35      7.01 o 
   4   4 -13       74.98       78.91      5.85 o 
   4   4 -12        0.39        4.76      4.13 o 
   4   4 -11      124.59      100.79      6.43 o 
   4   4 -10      111.53      115.24      6.58 o 
   4   4  -9      101.37       90.55      5.85 o 
   4   4  -8      429.24      410.18      9.61 o 
   4   4  -7       63.41       72.57      5.82 o 
   4   4  -6      418.56      399.65     12.04 o 
   4   4  -5       22.56       27.36      4.52 o 
   4   4  -4       79.75       63.16      5.49 o 
   4  -4  -3      230.11      259.68      8.38 o 
   4   4  -2      109.58      122.75      5.56 o 
   4   4  -1      217.93      200.73      8.38 o 
   4  -4   0      194.94      203.06      7.76 o 
   4  -4   1       63.56       78.60      5.26 o 
   4   4   2      254.07      267.12      6.23 o 
  -4  -4  -3       54.84       44.67      2.83 o 
   4   4   4       22.24       28.90      2.57 o 
  -4  -4  -5      692.36      649.89      7.02 o 
   4  -4   6       74.64       84.57      3.14 o 
   4  -4   7      755.92      775.16      6.93 o 
   4   4   8      119.53      127.18      4.85 o 
   4   4   9       65.25       75.56      4.02 o 
   4   4  10       84.02       67.76      5.57 o 
   4   4  11        0.22       -0.59      5.50 o 
   4   4  12       43.19       53.05      6.43 o 
   4   4  13      141.04      138.94      7.40 o 
   4  -4  14      141.04      111.23     10.19 o 
  -4  -4 -14      141.04      150.59     10.18 o 
  -4  -4 -15        7.64        9.08      4.75 o 
  -4  -4 -16       12.04        9.68      4.61 o 
  -4  -4 -17       16.16       27.54      5.59 o 
  -4  -4 -18       18.26       29.81      5.85 o 
   4  -4  19       98.98      111.37      7.88 o 
   4  -4  20       70.17       74.92      7.29 o 
  -4  -4 -21       16.44       14.38      6.27 o 
   4  -5 -20       21.53       49.13     15.80 o 
   4  -5 -19        5.01       29.58     14.56 o 
   4  -5 -18       20.91       38.37     13.55 o 
   4  -5 -17       37.41       35.45     13.44 o 
   4  -5 -16       34.26       60.17     13.61 o 
   4  -5 -15       35.60       56.91     12.85 o 
   4  -5 -14       57.11       62.44     12.27 o 
   4  -5 -13       40.32       42.96     12.64 o 
   4  -5 -12      196.37      207.19     15.29 o 
   4  -5 -11       61.41       91.67     13.08 o 
   4  -5 -10       39.91       36.86     11.10 o 
   4   5  -9       48.84       53.39      5.56 o 
   4   5  -8       17.99       13.67      4.44 o 
   4   5  -7       19.76       16.19      4.66 o 
   4   5  -6      122.08      101.67      6.41 o 
   4   5  -5       38.85       38.03      5.30 o 
   4   5  -4      117.31      117.82      6.69 o 
   4  -5  -3       69.75       75.47      4.82 o 
   4   5  -2       13.96       15.48      4.06 o 
   4   5  -1      389.22      406.07      9.07 o 
   4  -5   0      458.48      414.90     11.17 o 
   4  -5   1       14.59       17.95      3.06 o 
   4   5   2       39.84       50.27      5.03 o 
   4   5   3      157.54      176.47      8.15 o 
   4   5   4       35.66       41.85      5.16 o 
   4  -5   5       69.28       75.47      4.60 o 
   4  -5   6       14.36       17.49      4.57 o 
   4  -5   7       10.23        9.16      6.36 o 
   4  -5   8       28.66       50.32      9.88 o 
   4  -5   9       22.65       32.70      7.93 o 
   4  -5  10       39.59       31.27      8.30 o 
   4  -5  11      119.40      122.59     11.43 o 
  -4  -5 -12       30.84       32.74      5.42 o 
  -4  -5 -13       48.79       44.98      5.90 o 
  -4  -5 -14       25.75       26.14      6.47 o 
   4  -5  15       58.22       34.79      8.56 o 
  -4  -5 -15       58.91       54.80      8.18 o 
  -4  -5 -16       42.80       43.44      6.36 o 
  -4  -5 -17       36.21       37.40      6.35 o 
  -4  -5 -18        4.19        8.38      6.25 o 
   4  -5  19       29.43       30.45      6.67 o 
   4  -6 -18      154.75      162.30     18.41 o 
   4  -6 -17        6.28       29.90     14.94 o 
   4  -6 -16        9.38       23.24     13.32 o 
   4  -6 -15       12.47       12.87     13.19 o 
   4  -6 -14       42.16       43.68     12.57 o 
   4  -6 -13       28.37       37.73     12.54 o 
   4  -6 -12       98.36      125.96     14.11 o 
   4  -6 -11       28.67       38.05     11.56 o 
   4  -6 -10       58.99       79.34     12.95 o 
   4  -6  -9        0.58        3.53     11.31 o 
   4  -6  -8       88.56       98.61     13.02 o 
   4  -6  -7       32.91       64.17     11.53 o 
   4  -6  -6      198.46      238.56     15.36 o 
   4  -6  -5       34.90       46.58     10.74 o 
   4  -6  -4       35.02       22.93     10.41 o 
   4  -6  -3       37.16       54.46      7.06 o 
   4  -6  -2        8.93        9.17      7.29 o 
   4  -6  -1       39.93       37.73      6.87 o 
   4  -6   0       23.02       16.96      3.68 o 
   4  -6   1       13.73       10.42      2.83 o 
   4  -6   2       22.16       31.43      9.51 o 
   4  -6   3       20.97       24.45     11.44 o 
   4  -6   4       24.72       27.78     10.76 o 
   4  -6   5      268.01      295.13     16.97 o 
   4  -6   6       22.14       30.55      9.51 o 
   4  -6   7      126.85      142.09     13.58 o 
   4  -6   8        0.33        9.46     10.82 o 
   4  -6   9       51.86       66.41     10.84 o 
  -4  -6 -10       16.77       10.83      4.88 o 
  -4  -6 -11       68.61       69.04      6.50 o 
  -4  -6 -12       25.56       16.19      5.70 o 
  -4  -6 -13       42.77       41.73      6.48 o 
  -4  -6 -14       14.97       10.55      5.25 o 
  -4  -6 -15       13.46       16.08      5.91 o 
   4  -6  16        5.45       22.26      8.58 o 
  -4  -6 -16        7.26        6.80      6.83 o 
   4  -6  17       72.17       56.80      9.29 o 
  -4  -6 -17      136.75      134.31     12.00 o 
  -4  -7  14       47.14       42.32      6.30 o 
  -4  -7  13        7.48        6.59      4.66 o 
  -4  -7  12       26.79       24.30      5.59 o 
  -4  -7  11       77.48       58.07      6.17 o 
   4  -7 -10       22.68       23.43      4.83 o 
   4  -7  -9        3.48        4.03      4.29 o 
   4  -7  -8       38.15       36.42      5.11 o 
  -4  -7   7        6.18        9.80      3.99 o 
  -4  -7   6       42.57       37.53      4.84 o 
  -4  -7   5       22.26       22.01      4.10 o 
  -4  -7   4       61.86       54.52      4.78 o 
   4  -7  -3       49.87       66.92      8.66 o 
   4  -7  -2       36.03       33.94      6.57 o 
   4  -7  -1       48.91       31.86      7.97 o 
   4  -7   0       32.78       38.61      7.33 o 
   4  -7   1       21.42       30.87     10.34 o 
   4  -7   2       79.68      110.68     12.61 o 
   4  -7   3       38.69       56.16      9.39 o 
   4  -7   4       12.69        4.19     11.32 o 
   4  -7   5       26.21       31.59      9.22 o 
   4  -7   6        9.74       13.95      8.82 o 
   4  -7   7       30.89       27.35      5.30 o 
   4  -7   8        2.54        2.79      5.27 o 
  -4  -7  -9       15.83       19.66      5.20 o 
  -4  -7 -10       71.30       68.40      6.81 o 
  -4  -7 -11       15.89       24.18      7.32 o 
  -4  -7 -12       13.16        8.61      8.00 o 
  -4  -7 -13       29.26       24.06      7.01 o 
   4  -8  -9       24.59       13.90     12.76 o 
   4  -8  -8        1.45       15.27     11.66 o 
   4  -8  -7       12.52        7.90     12.00 o 
   4  -8  -6       23.48       33.83     11.98 o 
   4  -8  -5        1.59        1.88     11.04 o 
   4  -8  -4       18.69       27.03     11.28 o 
   4  -8  -3      116.47      121.74     13.56 o 
   4  -8  -2       52.18       44.01      7.65 o 
   4  -8  -1      232.29      216.34     10.92 o 
   4  -8   0      172.24      193.25     16.04 o 
   4  -8   1       50.78       55.81     11.06 o 
   4  -8   2       71.86       67.36      6.71 o 
   4  -8   3       21.37       11.59      5.10 o 
   4  -8   4        2.24        7.31      4.69 o 
   4  -8   5       35.81       42.07      5.96 o 
   4  -8   6       15.66       18.94      5.35 o 
   4  -8   7        1.53       12.45      5.27 o 
   4  -8   8       15.68       16.47      5.67 o 
  -5   0 -18       23.66       13.03      5.21 o 
   5   0 -18        0.05       -0.02      4.15 o 
  -5   0 -16       17.92        8.70      4.49 o 
   5   0 -16       24.81       27.83      5.51 o 
  -5   0 -14      104.23       50.18      6.15 o 
   5   0 -14      310.74      294.31     11.34 o 
  -5   0 -12       52.98       43.62      6.11 o 
   5   0 -12      400.71      335.72     11.92 o 
  -5   0 -10       24.54       17.66      5.30 o 
   5   0 -10      838.45      759.32     17.10 o 
  -5   0  -8       65.69       48.82      6.37 o 
   5   0  -8        7.46       18.47      5.17 o 
  -5   0  -6     1117.83      583.30     15.17 o 
   5   0  -6       15.48       14.66      5.50 o 
  -5   0   0        0.20        8.16      5.32 o 
   5   0   0        0.18        3.91      5.09 o 
  -5   0   2       33.27       27.08      5.38 o 
   5   0   2     1237.90     1168.94     21.11 o 
  -5   0   4       52.07       41.56      5.92 o 
   5   0   4       25.26       29.02      5.98 o 
  -5   0   6       17.57       10.24      5.38 o 
   5   0   6      984.93      846.61     18.11 o 
  -5   0   8        8.47        9.55      3.84 o 
   5   0   8       57.88       64.06      4.99 o 
  -5   0  10      951.58      539.73     11.12 o 
   5   0  10       21.62       18.30      3.86 o 
  -5   0  12      454.78      236.92      7.93 o 
   5   0  12       46.68       53.45      4.79 o 
  -5   0  14      352.67      209.67      7.66 o 
   5   0  14       91.84       73.42      5.46 o 
  -5   0  16       28.15       11.93      3.84 o 
   5   0  16       15.79       10.08      3.75 o 
  -5   0  18        0.06       -1.06      3.74 o 
   5   0  18       20.84       15.35      4.18 o 
  -5   0  20        0.15        0.25      3.60 o 
  -5   0 -20        1.83       -1.43      4.18 o 
   5   0 -22        2.78        2.51      4.90 o 
   5  -1 -20       26.63       19.77      5.34 o 
   5   1 -19       19.32       22.24      3.60 o 
   5   1 -18       25.50       29.10      3.84 o 
   5   1 -17        1.85        1.48      3.12 o 
   5   1 -16       38.17       39.01      5.82 o 
   5   1 -15       32.80       28.70      5.37 o 
   5   1 -14       10.96        6.76      4.85 o 
   5   1 -13       23.91       18.21      5.37 o 
   5   1 -12        5.51        4.26      5.01 o 
   5   1 -11      170.71      173.23      9.43 o 
   5   1 -10       26.04       25.71      5.36 o 
   5   1  -9      177.43      152.27      8.80 o 
   5   1  -8      212.72      204.09      9.88 o 
   5   1  -7      121.40      127.76      8.29 o 
   5   1  -6       24.70       36.20      6.43 o 
   5   1  -5      417.57      397.10     13.14 o 
   5   1  -4       80.55       73.86      7.30 o 
   5   1  -3       89.29       92.20      7.54 o 
   5   1  -2      172.47      156.67      9.06 o 
   5   1  -1      181.71      179.90      9.73 o 
   5   1   0      309.26      273.21     11.40 o 
   5   1   1      154.68      138.32      8.37 o 
   5   1   2       98.86       94.61      8.09 o 
   5   1   3       46.70       46.80      6.20 o 
   5   1   4      433.96      403.53     10.09 o 
   5  -1   5       29.19       27.82      4.35 o 
   5  -1   6      176.14      183.63      7.35 o 
   5   1   7      236.32      228.31      7.94 o 
   5   1   8      147.51      146.07      6.72 o 
   5   1   9       23.70       14.67      4.04 o 
   5   1  10      231.75      207.64      5.26 o 
   5   1  11        5.88        3.80      2.48 o 
   5   1  12       29.36       22.02      2.83 o 
   5   1  13       14.80       14.10      2.71 o 
   5   1  14       54.85       45.98      3.32 o 
   5   1  15       55.73       53.82      3.43 o 
   5   1  16        2.01        1.51      2.41 o 
   5   1  17       44.05       35.82      3.24 o 
   5   1  18       30.61       31.57      3.26 o 
   5  -1  19       16.29       15.38      2.75 o 
   5  -1  20       19.01       17.28      3.31 o 
  -5  -1 -21        7.18        9.95      4.57 o 
   5  -2 -21       20.01       15.59     11.03 o 
   5  -2 -20       32.87       37.53     12.51 o 
   5   2 -19       29.61       36.03      5.22 o 
   5   2 -18       35.30       37.10      5.11 o 
   5   2 -17        2.12        1.46      4.54 o 
   5   2 -16       17.81       17.89      4.26 o 
   5   2 -15       91.54      112.48      6.77 o 
   5   2 -14       35.46       39.40      4.79 o 
   5   2 -13      249.28      231.22      8.41 o 
   5   2 -12      265.89      237.44     10.34 o 
   5   2 -11       17.56       18.32      5.17 o 
   5   2 -10      117.23       94.64      7.70 o 
   5   2  -9       74.66       77.30      7.33 o 
   5   2  -8       38.93       42.75      6.11 o 
   5   2  -7      208.10      239.89     10.79 o 
   5   2  -6      285.94      267.20     11.29 o 
   5   2  -5      186.01      202.00     10.28 o 
   5   2  -4       37.87       33.64      6.49 o 
   5   2  -3      142.32      175.53      9.78 o 
   5   2  -2      148.07      137.89      9.07 o 
   5   2  -1       76.92       96.67      8.07 o 
   5   2   0       48.84       50.26      6.64 o 
   5   2   1      208.49      193.67      9.68 o 
   5   2   2      143.28      170.72      7.29 o 
  -5  -2  -3       50.45       43.38      3.90 o 
   5   2   4      322.13      310.24      9.31 o 
  -5  -2  -5      462.50      421.93      8.20 o 
   5  -2   6      313.78      291.63      6.88 o 
  -5  -2  -7       43.27       37.72      3.68 o 
   5   2   8      112.40      102.39      4.61 o 
   5   2   9       83.75       71.27      5.46 o 
   5   2  10       18.50       15.43      3.97 o 
   5   2  11      157.42      162.35      7.40 o 
   5   2  12      142.37      146.95      7.33 o 
   5   2  13       29.65       31.88      4.94 o 
   5   2  14      153.48      164.94      7.83 o 
   5   2  15       30.74       30.18      3.61 o 
   5   2  16        2.77        4.62      2.97 o 
   5  -2  17       29.75       29.21      3.68 o 
   5  -2  18       18.29       24.85      3.57 o 
   5  -2  19       41.74       44.59      4.31 o 
   5  -2  20       12.86       16.77      4.98 o 
   5  -3 -20       67.07       68.05     15.01 o 
   5  -3 -19       33.69       31.71     12.05 o 
   5   3 -18       16.18       14.30      4.55 o 
   5   3 -17       29.84       23.85      4.95 o 
   5   3 -16      131.26      132.36      7.32 o 
   5   3 -15       57.58       56.26      5.63 o 
   5   3 -14       23.59       29.29      5.03 o 
   5   3 -13       35.41       23.32      4.68 o 
   5   3 -12       22.91       22.95      4.64 o 
   5   3 -11        9.02       11.76      4.31 o 
   5   3 -10        0.66        5.08      4.11 o 
   5   3  -9       77.76       88.32      7.66 o 
   5   3  -8      189.87      187.45      9.79 o 
   5   3  -7       48.27       38.30      6.02 o 
   5   3  -6      200.57      200.39     10.16 o 
   5   3  -5        2.98        3.88      5.01 o 
   5   3  -4       87.04       76.33      7.29 o 
   5   3  -3       17.81       21.05      5.30 o 
   5   3  -2        0.42        4.80      4.78 o 
   5   3  -1      291.81      278.19     11.70 o 
   5   3   0      277.60      245.07     11.08 o 
   5   3   1        0.27        1.10      2.98 o 
   5   3   2       10.73       16.90      3.31 o 
  -5  -3  -3      100.30       97.61      4.85 o 
   5   3   4        3.16        8.51      2.77 o 
  -5  -3  -5      128.53      130.46      5.06 o 
   5  -3   6       31.36       30.07      4.64 o 
   5   3   7      159.71      166.19      7.50 o 
   5   3   8       95.66      103.36      6.33 o 
   5   3   9        1.13        2.23      3.77 o 
   5   3  10       11.31       15.99      4.17 o 
   5   3  11       33.85       35.90      5.00 o 
   5   3  12       20.46       13.96      4.47 o 
   5   3  13       14.87       12.30      4.43 o 
   5   3  14       65.76       51.36      5.51 o 
   5   3  15       75.03       89.71      6.66 o 
   5   3  16       20.64       16.63      4.68 o 
   5  -3  17       24.87       19.22      4.92 o 
  -5  -3 -18       58.57       54.13      4.67 o 
   5  -3  19       38.91       40.43      4.45 o 
   5  -4 -19       67.17       98.12     15.53 o 
   5   4 -18       74.38       68.89      6.38 o 
   5   4 -17       94.49      112.23      7.39 o 
   5   4 -16       60.02       68.11      6.12 o 
   5   4 -15       57.28       69.46      6.27 o 
   5   4 -14       88.75       92.41      6.78 o 
   5   4 -13       31.39       31.43      5.45 o 
   5   4 -12       37.64       29.18      5.11 o 
   5   4 -11       74.11       80.05      6.58 o 
   5   4 -10       38.31       44.36      5.56 o 
   5   4  -9       22.89       24.97      4.96 o 
   5   4  -8       82.21       73.90      6.11 o 
   5   4  -7       13.72       18.18      4.80 o 
   5   4  -6      161.10      138.45      9.35 o 
   5   4  -5       64.58       65.66      7.18 o 
   5   4  -4      119.19      101.88      8.47 o 
   5   4  -3       34.76       44.74      6.87 o 
   5   4  -2        7.31        0.16      5.31 o 
   5   4  -1       13.71       16.94      5.92 o 
   5  -4   0       21.78       19.73      4.63 o 
   5   4   1       10.76        7.94      4.06 o 
   5   4   2       36.91       39.23      4.84 o 
   5   4   3       67.84       77.28      6.12 o 
   5   4   4      113.79      114.75      6.69 o 
   5  -4   5       93.63       94.98      6.54 o 
   5  -4   6       21.32       22.16      4.59 o 
   5  -4   7      107.61       90.58      6.50 o 
   5   4   8       30.42       40.50      5.35 o 
   5   4   9       22.13       25.01      5.05 o 
   5   4  10       50.62       56.01      6.07 o 
   5   4  11       21.71       24.77      5.42 o 
   5   4  12       26.86       33.12      5.59 o 
   5   4  13       71.29       78.10      6.59 o 
   5   4  14      100.79       97.32      7.01 o 
   5   4  15      100.36       98.66      7.34 o 
  -5  -4 -16      164.11      150.61      6.55 o 
  -5  -4 -17       54.21       58.82      6.71 o 
  -5  -4 -18      114.95      112.36      8.14 o 
   5  -5 -17       15.36       18.35     12.20 o 
   5  -5 -16       71.12       65.68     13.51 o 
   5  -5 -15       91.53      108.30     14.99 o 
   5  -5 -14       18.36       32.71     11.50 o 
   5   5 -13       20.97       19.91      5.37 o 
   5   5 -12        9.48        9.52      4.64 o 
   5   5 -11       51.06       58.78      6.32 o 
   5   5 -10       28.77       36.65      5.62 o 
   5   5  -9       17.49       19.71      5.55 o 
   5   5  -8       12.48        7.16      4.45 o 
   5   5  -7        1.11        0.05      5.44 o 
   5   5  -6       10.80       10.24      4.53 o 
   5   5  -5       27.23       24.69      6.71 o 
   5   5  -4      124.76      103.17      9.09 o 
   5   5  -3       49.51       53.76      7.29 o 
   5   5  -2       85.50       80.63      8.09 o 
   5   5  -1       12.41        6.99      5.15 o 
   5  -5   0       12.52        9.50      4.18 o 
   5  -5   1       48.54       47.60      5.74 o 
   5   5   2       40.76       34.49      5.34 o 
   5   5   3       71.49       77.62      6.20 o 
   5   5   4       28.50       27.00      5.26 o 
   5  -5   5       18.94       18.31      4.84 o 
   5  -5   6        1.95        3.99      4.81 o 
   5  -5   7       19.96       18.80      4.84 o 
   5   5   8       19.17       14.35      4.88 o 
   5   5   9       46.80       46.98      6.11 o 
   5   5  10       45.16       43.68      5.90 o 
   5   5  11       12.38       15.06      5.16 o 
   5  -5  12       22.88       21.66     10.25 o 
   5  -5  13       26.64       35.50     10.74 o 
  -5  -5 -14       53.22       59.89      6.79 o 
  -5  -5 -15       42.94       41.31      6.25 o 
  -5  -5 -16        8.94       11.24      5.27 o 
   5  -6 -14       96.21      100.24     14.85 o 
   5  -6 -13       58.87       49.61     12.80 o 
   5  -6 -12       25.30       30.76     11.73 o 
   5  -6 -11       58.24       80.58     13.21 o 
   5  -6 -10        4.46        6.99     10.34 o 
   5  -6  -9       55.12       40.13     11.45 o 
   5  -6  -8       46.73       38.55     10.68 o 
   5  -6  -7       95.53       97.44     12.33 o 
   5  -6  -6       55.35       62.02     11.16 o 
   5  -6  -5      100.03       87.54     11.42 o 
   5  -6  -1       30.81       36.58      8.94 o 
   5  -6   0       49.82       55.93      9.98 o 
   5  -6   1       30.50       34.59      8.59 o 
   5  -6   2       15.88        9.37      7.58 o 
   5  -6   3       26.67       15.62      8.26 o 
   5  -6   4      159.96      147.66     13.12 o 
   5  -6   5       33.75       63.21     10.74 o 
   5  -6   6      160.05      158.25     14.09 o 
   5  -6   7       71.13       77.61     12.15 o 
   5  -6   8       97.14      100.89     12.21 o 
   5  -6   9        4.11       12.79      8.45 o 
   5  -6  10       38.53       57.35     12.29 o 
   5  -6  11       16.64       17.36     10.29 o 
  -5  -6 -12       75.30       61.98      7.09 o 
  -5  -6 -13       56.03       66.77      7.39 o 
   5  -7  -9       12.35       13.66     10.91 o 
   5  -7  -8        3.35        4.05     14.10 o 
   5  -7  -7        2.30        3.43     15.34 o 
   5  -7  -6        6.68       -7.77     13.07 o 
   5  -7  -5       12.09       12.69      9.79 o 
   5  -7  -4        2.76       -2.36     16.52 o 
   5  -7  -1       29.70       27.50      8.64 o 
   5  -7   0       52.32       48.20      9.72 o 
   5  -7   1       15.11        8.71      7.41 o 
   5  -7   2       51.27       58.87     10.72 o 
   5  -7   3        4.73        1.39      8.03 o 
   5  -7   4       19.19       25.95      8.86 o 
   5  -7   5        5.72       11.71      8.12 o 
   5  -7   6        1.60       -6.30      8.75 o 
   5  -7   7        1.98       22.03      9.27 o 
   5  -7   8        8.06       24.38      9.97 o 
   6   0 -18       60.42       57.29      7.79 o 
  -6   0 -16        0.65       -5.45      7.23 o 
   6   0 -16       20.06       18.17      6.48 o 
  -6   0 -14       55.62       34.03      6.81 o 
   6   0 -14       14.37        9.04      5.91 o 
  -6   0 -12       36.01       23.18      6.40 o 
   6   0 -12        8.98       12.20      7.83 o 
  -6   0 -10       12.58        2.22      8.95 o 
   6   0 -10       56.22       46.63      7.14 o 
  -6   0  -8       24.13       11.99      5.96 o 
   6   0  -8        0.12        4.61      7.87 o 
  -6   0  -6      468.68      329.16     13.75 o 
   6   0  -6      198.92      174.90     10.49 o 
  -6   0  -4      407.82      247.98     11.95 o 
   6   0  -4       72.43       63.41      7.58 o 
  -6   0  -2      262.01      177.76     10.87 o 
   6   0  -2       46.63       66.11      7.83 o 
  -6   0   0       20.48       12.57      6.03 o 
   6   0   0       18.05       21.71      6.81 o 
  -6   0   2       52.92       52.00      7.92 o 
   6   0   2      230.86      255.45     11.94 o 
  -6   0   4       82.20       58.95      8.42 o 
   6   0   4      359.33      370.76     14.29 o 
  -6   0   6      225.76      129.32     10.26 o 
   6   0   6      412.96      454.31     15.92 o 
  -6   0   8        0.14       -1.43     21.32 o 
   6   0   8       21.26       23.58      6.63 o 
  -6   0  10       63.80       36.77      7.22 o 
   6   0  10       11.08       -1.15     22.42 o 
  -6   0  12       10.19        8.48      4.24 o 
   6   0  12       31.73       34.28      4.94 o 
  -6   0  14       16.31        7.67      4.77 o 
   6   0  14       49.01       58.01      5.69 o 
  -6   0  16       22.77       13.06      5.14 o 
   6   0  16        0.57       -0.19      4.82 o 
  -6   0  18       68.57       41.42      5.21 o 
   6   1 -18        7.63        7.50      4.89 o 
   6   1 -17        6.00       11.21      4.13 o 
   6   1 -16        5.34        7.62      4.30 o 
   6   1 -15        4.15        9.35      5.30 o 
   6   1 -14        3.63        3.32      4.21 o 
   6   1 -13        0.52        1.56      5.55 o 
   6   1 -12       34.47       23.08      6.30 o 
   6   1 -11       21.68       14.58      6.41 o 
   6   1 -10      101.45      110.83      9.15 o 
   6   1  -9       79.00       86.35      8.42 o 
   6   1  -8       24.78       28.95      7.11 o 
   6   1  -7       16.03        6.33      6.06 o 
   6   1  -6      189.86      200.91     11.22 o 
   6   1  -5       38.95       38.26      7.40 o 
   6   1  -4      165.28      177.43     10.94 o 
   6   1  -3       79.74       87.13      8.80 o 
   6   1  -2      153.85      148.64     10.44 o 
   6   1  -1      223.59      260.30     12.65 o 
   6   1   0      383.06      385.50     14.65 o 
   6   1   1      113.64      117.53      9.18 o 
   6   1   2       56.01       79.81      8.89 o 
   6   1   3      254.10      254.56     12.31 o 
   6   1   4       26.95       39.97      7.76 o 
   6   1   5      141.58      167.73     10.60 o 
   6   1   6       18.10       21.71      4.83 o 
   6   1   7       31.64       27.44      5.73 o 
   6   1   8       55.97       64.32      4.78 o 
   6   1   9      141.38      128.77      5.89 o 
   6   1  10       12.81       10.70      3.76 o 
   6   1  11       27.04       27.62      4.09 o 
   6   1  12        0.61       -1.21      3.70 o 
   6   1  13        5.42        5.14      3.51 o 
   6   1  14        7.09       11.29      3.70 o 
   6   1  15        3.85        6.15      3.63 o 
   6   1  16       10.56       14.60      3.68 o 
   6  -1  17       13.41       11.64      3.61 o 
   6   2 -17        3.66        4.91      5.82 o 
   6   2 -16        3.02        4.40      5.69 o 
   6   2 -15       31.87       37.22      6.65 o 
   6   2 -14        1.61       -0.49      9.48 o 
   6   2 -13      183.54      191.63     10.60 o 
   6   2 -12       40.18       31.93      6.71 o 
   6   2 -11      135.86      128.26      9.49 o 
   6   2 -10       41.14       48.61      7.73 o 
   6   2  -9       80.47       76.53      7.86 o 
   6   2  -8       36.61       38.13      7.25 o 
   6   2  -7      192.87      192.57     10.91 o 
   6   2  -6       34.89       29.62      7.43 o 
   6   2  -5       37.87       30.79      7.06 o 
   6   2  -4       90.55      105.81      8.92 o 
   6   2  -3      156.52      154.51     10.16 o 
   6   2  -2       67.37       82.73      8.42 o 
   6   2  -1       22.51       25.66      6.79 o 
   6   2   0       39.64       38.95      7.77 o 
   6   2   1       90.22       92.01      9.43 o 
   6   2   2      165.50      182.13     10.75 o 
   6   2   3      149.67      156.41     10.82 o 
   6   2   4       54.38       55.16      7.47 o 
   6   2   5       48.94       47.92      8.01 o 
   6  -2   6      203.85      203.58      8.72 o 
   6   2   7       64.19       68.37      6.04 o 
   6   2   8       57.53       64.38      6.08 o 
   6   2   9       54.73       52.44      5.83 o 
   6   2  10       82.58       84.82      6.36 o 
   6   2  11       30.91       36.55      5.16 o 
   6   2  12      115.40      146.22      6.02 o 
   6   2  13        1.76        5.85      3.62 o 
   6   2  14       34.94       37.12      4.24 o 
   6   2  15        1.72        4.75      3.56 o 
   6   2  16        6.42        8.33      3.72 o 
   6   3 -16       11.88       12.03      5.97 o 
   6   3 -15       11.72       12.06      7.50 o 
   6   3 -14        0.28        7.37      6.38 o 
   6   3 -13        5.27       16.47      6.46 o 
   6   3 -12       21.88       22.03      6.31 o 
   6   3 -11       18.28       13.75      6.09 o 
   6   3 -10       21.85       14.44      6.04 o 
   6   3  -9        1.51        1.90      4.71 o 
   6   3  -8       62.26       83.27      8.09 o 
   6   3  -7      147.44      165.53     10.11 o 
   6   3  -6       16.31       26.28      6.75 o 
   6   3  -5       85.59       93.31      8.00 o 
   6   3  -4       39.55       49.17      7.00 o 
   6   3  -3       16.94       21.46      6.16 o 
   6   3  -2      120.79      128.22      9.43 o 
   6   3  -1       25.45       27.29      6.30 o 
   6   3   0       15.72       16.49      5.51 o 
   6   3   1       72.74       83.51      8.07 o 
   6   3   2       14.89       15.09      6.07 o 
   6   3   3       47.73       50.73      7.15 o 
   6   3   4      141.16      141.73      7.88 o 
   6  -3   5       10.29        8.06      4.28 o 
   6  -3   6      227.26      243.01      9.60 o 
   6   3   7       69.85       92.65      6.95 o 
   6   3   8        1.02        3.08      4.50 o 
   6   3   9       38.13       39.66      5.75 o 
   6   3  10       17.95       17.50      4.93 o 
   6   3  11       32.07       26.96      5.35 o 
   6   3  12        3.00        8.67      5.04 o 
   6   3  13        0.29        0.21      5.12 o 
   6   3  14       19.46       23.77      5.61 o 
   6   3  15       14.57        5.80      5.25 o 
   6   4 -14        3.33       -1.91      8.05 o 
   6   4 -13      240.96      293.62     14.02 o 
   6   4 -12       92.57      112.63     10.32 o 
   6   4 -11       73.52       67.31      8.68 o 
   6   4 -10        1.64       11.99      6.25 o 
   6   4  -9       54.24       54.80      8.07 o 
   6   4  -8       74.99      102.85      9.83 o 
   6   4  -7        7.45       11.87      6.58 o 
   6   4  -6       58.53       78.27      8.24 o 
   6   4  -5        4.34       12.80      6.94 o 
   6   4  -4      126.91      164.93     11.04 o 
   6   4  -3       18.57       22.91      6.77 o 
   6   4  -2        1.92        5.67      5.05 o 
   6   4  -1       60.22       73.22      8.42 o 
   6   4   0       57.72       68.48      8.70 o 
   6   4   1        3.37        3.91      8.00 o 
   6   4   2       18.73       29.60      7.55 o 
   6   4   3      192.29      199.04      9.24 o 
   6   4   4        3.42        5.92      5.64 o 
   6  -4   5      101.71      125.97      7.81 o 
   6  -4   6       12.79       16.47      5.41 o 
   6   4   7      130.67      148.92      8.48 o 
   6   4   8       75.80       86.44      7.07 o 
   6   4   9        2.89        1.72      5.89 o 
   6   4  10       43.61       42.06      6.44 o 
   6   4  11       72.80       87.67      7.79 o 
   6   4  12      228.06      298.50     11.86 o 
   6   4  13        3.96       11.68      7.61 o 
   6   5 -11        2.67        4.80      7.08 o 
   6   5 -10       13.28       17.36      7.69 o 
   6   5  -9       27.81       33.07      8.67 o 
   6   5  -8       80.08       83.95      9.92 o 
   6   5  -7        8.32       13.85      8.25 o 
   6   5  -6       16.34        4.05      8.55 o 
   6   5  -5       19.13       17.04      8.11 o 
   6   5  -4        1.07       -7.25      8.35 o 
   6   5  -3       43.71       57.14      9.39 o 
   6   5  -2       11.95       18.57      7.49 o 
   6   5  -1       10.42       13.58      7.17 o 
   6   5   0       12.58       12.51      7.69 o 
   6   5   1       20.81       16.20      8.15 o 
   6   5   2       71.12       61.17      6.85 o 
   6   5   3        0.64        3.53      5.75 o 
   6   5   4       33.62       32.41      6.39 o 
   6  -5   5        9.29        9.45      6.30 o 
   6  -5   6        4.89       12.59      5.60 o 
   6  -5   7       96.28      102.23      8.08 o 
   6   5   8       37.43       42.52      6.98 o 
   6   5   9        9.89       17.18      5.79 o 
   6   5  10        4.17       -0.04      6.81 o 
   6   6  -6       62.79       96.42     11.09 o 
   6   6  -5       45.36       48.49     10.27 o 
   6   6  -4       20.79       28.74      9.23 o 
   6   6  -3       65.36       87.24     10.54 o 
   6   6  -2        1.56        8.14      7.50 o 
   6   6  -1        4.25        3.49      7.29 o 
   6   6   0        2.95        0.60      8.57 o 
   6   6   1        0.94       -0.34      9.75 o 
   6   6   2       39.64       58.65      7.74 o 
   6   6   3       22.41       28.08      6.92 o 
   6   6   4       27.19       25.29      6.83 o 
   6  -6   5       78.34      115.62      8.95 o 
   7   0 -12       42.46       32.26     10.50 o 
  -7   0 -10        0.54       -0.90      8.84 o 
   7   0 -10       23.12       15.94      9.79 o 
  -7   0  -8       24.64       21.54      8.68 o 
   7   0  -8        7.97       20.04      9.65 o 
  -7   0  -6        5.11        6.18      8.43 o 
   7   0  -6       79.54       88.82     10.58 o 
  -7   0  -4       27.91       34.90      9.38 o 
   7   0  -4       90.35      101.43     11.77 o 
  -7   0  -2       38.06       47.24     10.21 o 
   7   0  -2        1.84       -2.37     10.08 o 
  -7   0   0       28.30       26.02      9.56 o 
   7   0   0       24.94       28.96      8.91 o 
  -7   0   2        2.09        4.57      8.63 o 
   7   0   2       33.54       48.00     10.35 o 
  -7   0   4      102.54       71.10     10.13 o 
   7   0   4       24.60       28.21     10.00 o 
  -7   0   6       90.27       65.07     10.27 o 
   7   0   6        4.50       20.18      9.44 o 
  -7   0   8        9.04       20.45      9.40 o 
   7   0   8       21.71       19.26      8.38 o 
  -7   0  10       26.24        8.07      9.37 o 
   7   0  10        0.47        3.92      8.88 o 
  -7   0  12       48.19       31.78     10.31 o 
   7   1 -12        5.24       14.60      6.84 o 
   7   1 -11       30.26       40.89      7.30 o 
   7   1 -10       27.35       25.91      6.41 o 
   7   1  -9       11.35       12.84      6.70 o 
   7   1  -8        7.13        7.14      6.16 o 
   7   1  -7        8.75        0.70      6.54 o 
   7   1  -6       18.39       17.66      6.75 o 
   7   1  -5        9.97        8.67      6.66 o 
   7   1  -4       14.09       12.27      6.27 o 
   7   1  -3        4.93        9.30      6.31 o 
   7   1  -2       43.27       40.65      6.91 o 
   7   1  -1       44.32       54.12      7.58 o 
   7   1   0       53.18       57.10      7.35 o 
   7   1   1       31.71       38.79      6.70 o 
   7   1   2        8.55        1.23      6.26 o 
   7   1   3       23.59       25.88      6.89 o 
   7   1   4        6.92        7.25      6.61 o 
   7   1   5       19.65       23.76      6.48 o 
   7   1   6        5.15        8.62      6.47 o 
   7   1   7        5.04        5.27      6.08 o 
   7   1   8       11.22       17.07      6.72 o 
   7   1   9       23.99       30.37      6.95 o 
   7   1  10       40.59       50.31      7.53 o 
   7   1  11        3.16        9.40      6.96 o 
   7   2 -11        5.24        9.81      9.37 o 
   7   2 -10        4.78        1.53      8.48 o 
   7   2  -9        7.41        7.43      9.31 o 
   7   2  -8        8.39       22.72      8.47 o 
   7   2  -7       15.16       14.50      8.73 o 
   7   2  -6      166.99      197.44     13.33 o 
   7   2  -5        2.75        7.86      8.23 o 
   7   2  -4       85.84      106.17     11.07 o 
   7   2  -3        4.24        6.83      8.75 o 
   7   2  -2       21.73       23.59      9.06 o 
   7   2  -1       53.00       70.26     10.33 o 
   7   2   0       51.90       72.95     10.05 o 
   7   2   1       38.07       24.46      9.34 o 
   7   2   2        7.47       -1.81      9.67 o 
   7   2   3      136.16      164.20     12.51 o 
   7   2   4        4.84        0.79      8.89 o 
   7   2   5      243.26      288.97     15.41 o 
   7   2   6        9.25       15.83      9.74 o 
   7   2   7       13.43       16.74      9.14 o 
   7   2   8        7.31        8.43      6.18 o 
   7   2   9        7.58        8.92      5.95 o 
   7   2  10        4.50       11.88      6.71 o 
   7   3  -9       76.99       84.99     10.83 o 
   7   3  -8       15.75       24.65      8.87 o 
   7   3  -7       12.76       17.81      8.89 o 
   7   3  -6       45.69       55.36      9.24 o 
   7   3  -5       22.98       46.41      9.38 o 
   7   3  -4       20.49       41.10      9.62 o 
   7   3  -3       49.95       69.24     10.45 o 
   7   3  -2      152.19      146.65     12.21 o 
   7   3  -1       29.47       44.32      9.83 o 
   7   3   0       25.56       44.44      9.79 o 
   7   3   1      144.44      157.18     12.17 o 
   7   3   2       57.76       64.42     10.01 o 
   7   3   3       26.02       30.32      9.24 o 
   7   3   4       24.45       35.29      9.36 o 
   7   3   5       58.23       76.03     10.85 o 
   7   3   6       10.30       18.55      8.30 o 
   7   3   7       21.91       35.06      9.90 o 
   7   3   8       51.28       88.91     11.59 o 
   7   4  -4      146.95      162.53     13.57 o 
   7   4  -3       52.42       54.26     10.44 o 
   7   4  -2       43.82       62.98     10.08 o 
   7   4  -1       24.10       19.90      8.99 o 
   7   4   0       39.64       32.68      9.98 o 
   7   4   1       64.82       72.07     11.42 o 
   7   4   2       90.35       88.40     12.00 o 
   7   4   3      165.07      182.78     13.62 o 
  -1   0   2     3409.26     2814.81     13.65 o 
   1   0   2     1513.77     1679.69     13.70 o 
   1   0   4       52.33      154.13      5.69 o 
  -1  -1   3       34.54       31.43      1.23 o 
   1   1  -2      452.91      459.42      4.95 o 
  -1   1   1      877.47     1015.90      9.85 o 
  -1   1  -1      623.01      786.07     10.43 o 
   1   1   4      224.49      255.07      6.37 o 
   1   1   5      411.75      490.18      8.44 o 
   1   1   6       83.27      101.38      4.87 o 
   1   3  -3      224.69      253.02      3.94 o 
  -1  -4  13       14.02        9.62      1.15 o 
   1   4  -4       14.67       19.81      1.77 o 
   1   5  -5        7.15        5.72      2.01 o 
   2   0  -6      431.47      406.55      8.74 o 
  -2   0   4      519.81      454.29      6.15 o 
  -2   0   2       36.63       36.74      2.41 o 
   2   0   0      383.42      401.39      8.82 o 
   2   0   2      785.75      885.96     13.54 o 
   2   0   4        6.19        5.10      3.56 o 
   2   0   6     1505.33     2204.98     25.06 o 
   2   1  -8        0.03        1.21      2.39 o 
   2   1  -7       26.38       42.12      3.68 o 
   2   1  -6       10.45       18.84      2.55 o 
  -2  -1   5        0.48        1.40      1.33 o 
  -2  -1   4        2.57        4.36      1.26 o 
   2   1  -3      257.22      273.88      5.73 o 
   2  -1  -2       64.27       64.66      2.31 o 
   2  -1  -1       51.32       47.50      2.23 o 
   2  -1   0      307.02      349.79      6.24 o 
   2  -1   1      195.58      221.72      5.02 o 
   2  -1   2       12.16       11.46      3.72 o 
   2  -1   3        3.91       13.62      4.30 o 
   2   1   4       27.98       39.75      3.22 o 
   2   1   5      165.07      190.89      5.06 o 
   2   1   6      160.76      192.65      7.53 o 
   2   1   7        0.34       -0.58      3.60 o 
   2   1   8       61.78       77.47      6.06 o 
   2   1   9       83.55      121.70      7.10 o 
   2   1  11       92.91      119.55      6.86 o 
  -2  -2   8      268.75      252.77      4.95 o 
  -2  -2   7        3.65        2.37      1.03 o 
   2   2  -6      121.33      134.32      3.76 o 
   2   2  -5      238.83      258.98      4.89 o 
   2   2  -4      247.34      216.44      4.08 o 
   2   2  -3        0.11        2.62      2.03 o 
  -2   2   1      551.32      702.47      8.92 o 
  -2   2   0        1.80        4.25      2.63 o 
   2  -2   1       86.09      136.98      4.40 o 
   2  -2   2       11.00       14.86      3.35 o 
   2  -2   3      209.32      234.37      7.73 o 
   2   2   5       15.79       36.78      3.14 o 
   2   2   6      419.99      510.86     11.29 o 
   2   2   7        8.22        8.57      4.03 o 
   2   2   8       43.31       46.77      5.08 o 
   2   2   9       93.92      100.82      6.48 o 
   2   2  10      211.18      323.35     10.86 o 
   2   2  12        6.23        7.42      3.91 o 
  -2  -2 -25       15.96        7.66      5.87 o 
  -2  -3  15       49.52       48.34      3.47 o 
  -2  -3  14       30.40       26.40      2.35 o 
  -2  -3  13       42.70       25.91      1.86 o 
  -2  -3  12       13.69        5.13      0.92 o 
   2   3  -4      156.31      154.48      3.45 o 
  -2   3   3      100.56      125.54      5.80 o 
  -2   3   2      108.07      145.32      6.63 o 
   2   3   7        5.23        8.40      1.81 o 
   2   3   8      128.60      153.65      7.37 o 
   2   3   9        1.36        0.22      4.52 o 
   2   3  10       34.21       42.14      5.33 o 
   2   3  11       79.39       84.58      6.62 o 
   2   3  12       11.26       15.60      2.52 o 
   2   3  13       20.52       17.61      3.96 o 
   2   3  14      124.73      131.02      6.77 o 
   2   4  -4       10.76       17.09      1.49 o 
   2   4  -3      278.69      295.62      5.13 o 
   2   4  -2       35.26       46.01      2.86 o 
   2   4   8        7.77        6.23      4.45 o 
   2   4   9        6.32        6.67      4.49 o 
   2   4  10        5.41        7.11      4.57 o 
   2   4  11       33.94       36.48      5.24 o 
   2   4  14       13.23       12.61      3.63 o 
   2   4  15      372.67      356.37      9.24 o 
   2   4  16       47.11       47.31      4.27 o 
   2  -5  -8       13.37       16.52      1.80 o 
   2   5  -7      150.36      164.51      8.50 o 
   2   5  -4        3.28        4.05      1.42 o 
   2   5  -3        0.84        0.71      1.79 o 
   2   5  -2        0.07        2.19      2.82 o 
   2   5  -1        4.57        5.33      2.66 o 
   2   5   0        1.50        0.09      2.53 o 
   2   5   1        0.99        2.28      2.62 o 
   2   5   2      119.22      122.71      5.74 o 
   2   5   3       36.79       40.07      4.05 o 
   2   5   4      194.23      176.33      7.12 o 
   2   5   5        0.03        2.21      3.22 o 
   2   5   6       16.35       22.49      4.10 o 
   2   5   7        0.12        9.42      3.65 o 
   2   5   8       10.52       15.35      3.95 o 
   2   5   9      251.57      261.94      6.73 o 
   2   5  10        1.69       -3.94      4.69 o 
   2   5  11        0.85        5.59      4.33 o 
   2   5  12       25.32       27.78      4.53 o 
   2   6 -21        2.23        2.17      5.96 o 
   2   6 -20       69.66       57.27      7.77 o 
   2   6 -19       84.38       75.51      8.30 o 
   2   6 -18       19.18       15.69      5.71 o 
   2   6 -17       12.21       22.73      6.20 o 
   2   6 -16       57.21       47.09      7.08 o 
   2   6 -15        0.03       -0.01      4.82 o 
   2   6 -14        1.74        6.55      5.07 o 
   2   6 -13       54.92       58.34      7.11 o 
   2   6 -12       92.74       75.13      7.54 o 
   2   6 -11      109.06       98.28      8.09 o 
   2   6 -10       51.87       52.44      6.51 o 
   2   6  -9       15.53       26.52      5.59 o 
   2   6  -8      180.54      184.16      9.46 o 
   2   6  -7        0.18        2.57      4.42 o 
   2   6  -6        5.17        5.56      4.69 o 
   2   6  -5        0.11       10.59      4.52 o 
   2   6  -4       19.62       18.69      1.83 o 
   2   6  -3      221.99      206.16      5.05 o 
   2   6  -2      146.68      149.10      4.69 o 
   2   6  -1      212.14      224.27      7.45 o 
   2   6   0      244.63      294.45      9.33 o 
   2   6   1      381.44      439.71     11.52 o 
   2   6   2        3.83       15.26      4.27 o 
   2   6   3      107.72      117.44      6.66 o 
   2   6   4      147.04      137.90      7.12 o 
   2   6   5       48.36       46.95      5.19 o 
   2   6   6       12.97       13.12      4.05 o 
   2   6   7        3.21       12.80      4.04 o 
   2   6   8       45.85       59.20      5.68 o 
   2   6   9      197.19      183.02      9.13 o 
   2   6  10       10.58        7.35      4.26 o 
   2   7 -19       20.13       13.52      6.54 o 
   2   7 -18        5.94        3.01      5.61 o 
   2   7 -17        4.08       -0.37      5.71 o 
   2   7 -16        4.50        3.15      5.57 o 
   2   7 -15        3.80        6.95      5.36 o 
   2   7 -14       16.74       20.45      5.95 o 
   2   7 -13       30.40       24.09      6.09 o 
   2   7 -12        3.23       10.72      5.75 o 
   2   7 -11        0.99       13.41      5.46 o 
   2   7 -10       17.92       12.88      5.26 o 
   2   7  -9        2.96        2.39      4.74 o 
   2   7  -8        1.59        6.87      4.89 o 
   2   7  -7       16.15       13.38      5.04 o 
   2   7  -6       39.21       38.43      5.87 o 
   2   7  -5       15.39       10.66      4.88 o 
   2   7  -4       17.84       13.04      1.83 o 
   2   7  -3       58.50       57.82      3.30 o 
   2   7  -2        2.66        0.36      2.41 o 
   2   7  -1        0.60        5.31      2.67 o 
   2   7   0       84.05       78.01      4.06 o 
   2   7   1       55.76       52.04      3.59 o 
   2   7   2        3.98        6.82      2.70 o 
   2   7   3       60.68       62.47      3.97 o 
   2   7   4       14.55       17.95      3.06 o 
   2   7   5        5.34        8.21      2.68 o 
   2   7   6       33.24       35.63      3.38 o 
   2   7   7        0.38        3.55      2.44 o 
   2   7   8       79.18       73.01      6.93 o 
   2   7   9       18.29       13.75      5.21 o 
   2   8 -15        0.54        2.67      5.66 o 
   2   8 -14        0.75        1.41      5.48 o 
   2   8 -13        0.09        3.54      5.26 o 
   2   8 -12       14.38       16.74      5.85 o 
   2   8 -11       45.33       25.80      6.01 o 
   2   8  -6        2.28        5.94      4.61 o 
   2   8  -5       16.28       15.30      4.97 o 
   2   8  -4        0.32        6.78      4.42 o 
   2   8  -3        0.22        4.44      4.20 o 
   2   8  -2       81.65       58.47      6.18 o 
   2   8  -1        0.00        5.36      4.08 o 
   2   8   0       24.63       16.46      4.55 o 
   2   8   1       22.32       20.50      3.29 o 
   2   8   2        0.04        3.27      2.72 o 
   2   8   3       33.12       30.95      3.34 o 
   2   8   4       63.41       52.57      3.87 o 
   2   8   5        0.48        0.59      2.65 o 
   2   8   6        2.26        8.24      2.78 o 
   2   8   7      471.53      490.26     16.76 o 
   2   8   8       11.64       38.91      7.18 o 
   2   8   9        1.20       15.81      6.63 o 
   2   9  -6        0.15        1.49      4.79 o 
   2   9  -5        4.90        4.51      4.44 o 
   2   9  -4       40.46       30.52      5.31 o 
   2   9  -3       85.93       57.28      6.21 o 
   2   9  -2        3.00        7.75      4.38 o 
   2   9  -1       43.43       26.32      4.79 o 
   2   9   0       18.57       22.45      4.72 o 
   2   9   1       16.03       13.18      4.25 o 
   2   9   2        7.01        9.29      4.15 o 
   2   9   8        0.94       -1.99      5.14 o 
   2   9   9        2.56       -2.13      5.53 o 
  -3   0  20       79.57       81.16      4.80 o 
   3   0  -6      310.40      368.23     10.18 o 
   3   0  -4      543.63      629.16     11.87 o 
   3   0  -2        5.47        5.90      2.74 o 
   3   0   2       21.10       16.31      3.49 o 
  -3   0 -20       12.34       10.12      2.14 o 
  -3   1  20        0.06       -2.12      2.69 o 
  -3   1  19      117.18      127.01      5.73 o 
  -3   1  18       37.10       40.82      4.07 o 
  -3   1  16      296.83      339.54      9.13 o 
  -3   1  14      107.43      122.74      6.39 o 
   3  -1  -9        4.06        8.21      5.06 o 
   3   1  -8      117.28      137.38      6.24 o 
   3   1  -7      304.51      319.72      6.67 o 
   3   1  -6       33.17       32.24      3.86 o 
   3   1  -5       87.59       85.39      3.72 o 
   3   1  -4      597.24      610.75      8.31 o 
  -3   1   2        1.00        4.27      2.31 o 
   3  -1  -1      114.35      111.32      3.57 o 
   3   1   0      146.16      147.01      6.44 o 
   3  -1   2      110.87      124.69      7.19 o 
  -3   1 -19        6.20       10.16      2.77 o 
  -3   1 -20        0.01        2.41      2.44 o 
  -3   2  20       16.28       14.37      3.50 o 
  -3   2  19       52.27       76.70      5.37 o 
  -3   2  18       69.00       95.60      5.65 o 
   3  -2  -8        0.14        8.28      5.21 o 
   3   2  -7       17.00       13.79      2.54 o 
   3   2  -6        2.29        2.82      2.72 o 
   3   2  -5       42.59       41.91      3.41 o 
   3  -2  -2      136.59      174.62      7.31 o 
  -3   2   0       47.96       65.33      6.41 o 
  -3   2  -1      432.52      447.40     12.61 o 
   3  -2   2       98.00      151.23      8.01 o 
   3   3  -9      124.89      125.81      3.44 o 
   3   3  -8       45.36       52.11      2.97 o 
   3   3  -7        3.87        5.54      1.95 o 
   3   3  -6       28.64       28.26      2.72 o 
   3   3  -5        0.03       -0.31      2.03 o 
   3   3  -4       31.19       22.52      2.72 o 
   3  -3  -1        9.74       16.67      3.82 o 
  -3   3   0       50.95       52.80      3.47 o 
   3  -3   1       18.02       23.61      3.70 o 
   3  -3   2        1.74        1.44      3.22 o 
   3  -3   3       61.33       72.13      4.75 o 
   3  -3   4      145.05      157.73      6.25 o 
   3  -3   5        0.82        1.46      3.75 o 
  -3   3  -6        5.06       22.53      7.27 o 
  -3   3  -7        5.22        7.20      6.59 o 
   3  -4 -15        6.60        5.70      1.42 o 
   3  -4 -14       73.77       79.03      3.12 o 
   3   4  -6        3.35        0.87      1.03 o 
   3  -4  -5       16.99       13.61      1.58 o 
   3  -4  -4        7.25        7.87      2.08 o 
   3  -4  -3        0.22        3.21      2.04 o 
  -3   4   2       18.32       21.72      3.43 o 
  -3   4   1        9.05       12.85      3.31 o 
  -3   4   0       94.64       82.58      8.03 o 
  -3   4  -1       47.52       56.01      7.41 o 
  -3   4  -2      148.90      166.28     10.03 o 
  -3   4  -3       26.95       19.96      4.22 o 
  -3   4  -4        1.49       11.63      6.69 o 
  -3   4  -5       79.34       81.09      8.55 o 
  -3   4  -6        0.74        2.13      7.09 o 
  -3   4  -7      116.68      112.29     10.33 o 
  -3   4  -8       14.80       39.86      9.17 o 
  -3   4  -9      111.52      141.41     11.53 o 
  -3   4 -10       11.56       48.53      9.08 o 
  -3   4 -11       82.19      120.01     11.19 o 
  -3   4 -12        3.68       29.15      8.83 o 
  -3   4 -13      224.71      283.56     15.64 o 
  -3   4 -14        0.60       14.09      8.57 o 
  -3   4 -15       19.51       34.86      9.94 o 
  -3   4 -16       28.81       48.72     10.53 o 
  -3   4 -17      120.07      128.09     13.27 o 
  -3   4 -18       70.85       79.04     11.56 o 
  -3   4 -19        3.71       13.72     10.23 o 
  -3   4 -20        9.23       24.38     10.95 o 
  -3   4 -21        5.62       15.16      9.15 o 
  -3   4 -22       68.32       64.75     12.41 o 
  -3   4 -23        4.55        8.17      9.87 o 
   3   5  -4       22.47       21.04      1.62 o 
  -3   5   3        9.86       11.11      2.17 o 
  -3   5   2       21.20       12.77      6.01 o 
  -3   5   1      114.07      107.79      8.39 o 
  -3   5   0      128.02      124.64      9.01 o 
  -3   5  -1       43.19       48.59      7.57 o 
  -3   5  -2        1.85        2.19      6.38 o 
  -3   5  -3       47.29       48.15      7.57 o 
  -3   5  -4        0.62        5.39      6.86 o 
  -3   5  -5       60.14       69.02      8.86 o 
  -3   5  -6        0.19       -0.92      7.28 o 
  -3   5  -7       32.39       40.16      8.37 o 
  -3   5  -8        9.86       20.43      7.67 o 
  -3   5  -9       34.49       53.35      9.03 o 
  -3   5 -10        0.02       17.07      9.00 o 
  -3   5 -11      198.95      242.19     15.39 o 
  -3   5 -12       34.15       37.71     10.57 o 
  -3   5 -13        1.08       -5.87      8.49 o 
  -3   5 -14        5.77        0.39      8.87 o 
  -3   5 -15       23.94       42.63     10.11 o 
  -3   5 -16        0.46       -0.26      9.13 o 
  -3   5 -17        8.65       11.91      9.82 o 
  -3   5 -18       28.69       38.38     12.69 o 
  -3   5 -19       55.56       45.87     12.06 o 
  -3   5 -20        5.05       19.04     10.70 o 
  -3   5 -21        1.17        2.22     11.11 o 
  -3   5 -22        3.73       14.90     11.13 o 
   3  -6  -5        5.48       13.14      3.25 o 
  -3   6   4        0.16        1.62      1.23 o 
  -3   6   3       58.26       71.67      2.82 o 
  -3   6   2      473.04      482.70      6.63 o 
  -3   6   1       30.82       42.20      6.98 o 
  -3   6   0      182.51      206.06     10.43 o 
  -3   6  -1      195.87      185.04     10.34 o 
  -3   6  -2       28.81       43.89      7.26 o 
  -3   6  -3        0.63       22.88      6.87 o 
  -3   6  -4       50.87       46.97      7.50 o 
  -3   6  -5       47.37       33.68      7.59 o 
  -3   6  -6      228.22      210.31     12.37 o 
  -3   6  -7       94.75      119.37     11.17 o 
  -3   6  -8       43.69       52.24      9.32 o 
  -3   6  -9        1.10       11.91      8.84 o 
  -3   6 -10       26.56       52.98     10.32 o 
  -3   6 -11        3.36       14.11      8.67 o 
  -3   6 -12        5.92        8.24      8.55 o 
  -3   6 -13       26.70       26.20      9.67 o 
  -3   6 -14       50.82       40.62     10.18 o 
  -3   6 -15      122.77      135.15     13.17 o 
  -3   6 -16       24.25       31.80      9.88 o 
  -3   6 -17       26.58       25.15     10.43 o 
  -3   6 -18       32.10       41.20     11.48 o 
  -3   6 -19        5.56       -2.96     10.45 o 
  -3   7   4       39.71       42.44      5.90 o 
  -3   7   3       52.50       56.52      6.65 o 
  -3   7   2        0.27        5.13      5.65 o 
  -3   7   1       63.59       56.72      7.33 o 
  -3   7   0       76.07       84.77      7.81 o 
  -3   7  -1        0.39        7.52      5.79 o 
  -3   7  -2       45.78       36.27      6.78 o 
  -3   7  -3        6.79        5.35      6.19 o 
  -3   7  -4        0.00       -0.43      6.31 o 
  -3   7  -5        4.81        8.08      6.74 o 
  -3   7  -6        8.09        4.29      7.17 o 
  -3   7  -9       51.87       46.95     10.26 o 
  -3   7 -10        6.85        0.66      8.39 o 
  -3   7 -11       11.17        1.99      8.10 o 
  -3   7 -12        0.05        5.57      8.54 o 
  -3   7 -13       17.11       10.19      9.39 o 
  -3   7 -14       11.99       20.89      9.75 o 
  -3   7 -15        0.46       -4.44      9.69 o 
  -3   7 -16        0.35       -0.74      9.45 o 
  -3   7 -17        8.13       11.24     11.06 o 
  -3   8   1      208.99      165.74      9.74 o 
  -3   8   0       57.82       48.82      7.48 o 
  -3   8  -1       32.24       32.69      7.22 o 
  -3   8  -2        6.87       20.65      7.06 o 
  -3   8  -3       43.24       34.52      7.25 o 
  -3   8  -4       94.88       57.89      8.36 o 
  -3   8  -5       42.91       39.58      8.10 o 
  -3   8  -6       12.80       10.96      7.17 o 
  -3   9  -3        0.12        3.59      6.50 o 
  -3   9  -4        0.98        3.62      6.66 o 
                                                 
